# Supplementary material for: Detecting host responses to microbial stimulation using primary epithelial organoids
Source: Gut Microbes. 2023 Nov 22;15(2):2281012. doi: 10.1080/19490976.2023.2281012 (PMC10730191; doi:10.1080/19490976.2023.2281012)
Supplement: Supplemental Material [file KGMI_A_2281012_SM9287.zip]

Archive with 5 entries (5 files):
- FigureS1.tif
- FigureS2.tif
- TableS1.xlsx
- TableS2.xlsx
- TableS3.xlsx
