# Supplementary material for: Detecting host responses to microbial stimulation using primary epithelial organoids
Source: Gut Microbes. 2023 Nov 22;15(2):2281012. doi: 10.1080/19490976.2023.2281012 (PMC10730191; doi:10.1080/19490976.2023.2281012)
Supplement: Supplemental Material [file KGMI_A_2281012_SM9287.zip › TableS1.xlsx]

## Sheet: GO-Intesticult
Analysis Type:	PANTHER Overrepresentation Test (Released 20200728)
Annotation Version and Release Date:	PANTHER version 15.0 Released 2020-02-14
Analyzed List:	Client Text Box Input (Homo sapiens)
Reference List:	Homo sapiens (all genes in database)
Test Type:	FISHER
Correction:	FDR
PANTHER GO-Slim Biological Process	Homo sapiens - REFLIST (20851)	Client Text Box Input (600)	Client Text Box Input (expected)	Client Text Box Input (over/under)	Client Text Box Input (fold Enrichment)	Client Text Box Input (raw P-value)	Client Text Box Input (FDR)
cell-cell signaling by wnt (GO:0198738)	114	18	03:28:00	+	05:49:00	3.03e-08	1.56e-05
cell surface receptor signaling pathway involved in cell-cell signaling (GO:1905114)	122	19	03:51:00	+	05:41:00	1.53e-08	1.58e-05
Wnt signaling pathway (GO:0016055)	113	18	03:25:00	+	05:54:00	2.68e-08	1.85e-05
multicellular organismal process (GO:0032501)	1174	69	33.78	+	02:04:00	6.26e-08	2.58e-05
cell surface receptor signaling pathway (GO:0007166)	829	56	1.01736	+	02:35:00	1.41e-08	2.92e-05
regulation of biological process (GO:0050789)	4002	167	4 days, 19:16:00	+	01:45:00	4.5e-07	0.000155
regulation of cellular process (GO:0050794)	3779	159	108.74	+	01:46:00	5.85e-07	0.000173
negative regulation of Wnt signaling pathway (GO:0030178)	39	10	01:12:00	+	0.396528	8.36e-07	0.000216
neuron differentiation (GO:0030182)	273	25	0.351389	+	03:18:00	1.18e-06	0.00027
signal transduction (GO:0007165)	1887	91	2 days, 6:30:00	+	0.0888889	1.97e-06	0.000271
cell communication (GO:0007154)	2031	97	2 days, 10:44:00	+	0.0875	1.45e-06	0.000272
cell-cell signaling (GO:0007267)	381	30	0.483333	+	0.134722	1.93e-06	0.000284
system development (GO:0048731)	704	45	20:26:00	+	02:22:00	2.23e-06	0.000288
signaling (GO:0023052)	2027	97	2 days, 10:33:00	+	0.0875	1.41e-06	0.000292
regulation of signaling (GO:0023051)	687	44	0.845139	+	02:23:00	1.9e-06	0.000302
regulation of cell communication (GO:0010646)	685	44	0.840972	+	02:23:00	1.79e-06	0.000308
biological regulation (GO:0065007)	4469	178	128.60	+	01:38:00	3.45e-06	0.000375
anatomical structure development (GO:0048856)	1008	57	1 day, 5:01:00	+	0.109028	3.39e-06	0.000388
generation of neurons (GO:0048699)	293	25	08:43:00	+	0.150694	3.78e-06	0.000391
multicellular organism development (GO:0007275)	796	48	0.979861	+	02:10:00	3.3e-06	0.0004
canonical Wnt signaling pathway (GO:0060070)	74	12	02:13:00	+	0.252778	4.76e-06	0.000468
regulation of signal transduction (GO:0009966)	619	40	0.764583	+	02:25:00	5.4e-06	0.000507
anatomical structure morphogenesis (GO:0009653)	467	33	13:44:00	+	02:46:00	5.87e-06	0.000526
response to stimulus (GO:0050896)	2802	121	80.63	+	01:50:00	7.17e-06	0.00057
neuron development (GO:0048666)	208	20	0.277083	+	03:34:00	7.03e-06	0.00058
regulation of response to stimulus (GO:0048583)	893	51	25.70	+	0.109722	6.96e-06	0.000598
nervous system development (GO:0007399)	427	31	12:29:00	+	02:52:00	8.12e-06	0.000599
developmental process (GO:0032502)	1142	61	32.86	+	0.101389	8.01e-06	0.000612
neurogenesis (GO:0022008)	310	25	0.397222	+	0.138889	9.4e-06	0.000669
neuron projection development (GO:0031175)	197	19	0.254861	+	03:35:00	1.14e-05	0.000784
regulation of Wnt signaling pathway (GO:0030111)	68	11	0.108333	+	0.251389	1.21e-05	0.000803
locomotion (GO:0040011)	360	27	10:36:00	+	0.125694	1.42e-05	0.000915
cellular response to stimulus (GO:0051716)	2360	104	67.91	+	01:53:00	1.66e-05	0.00104
response to chemical (GO:0042221)	828	47	1.01597	+	0.109028	2.14e-05	0.0013
cell development (GO:0048468)	353	26	10:16:00	+	02:56:00	2.72e-05	0.0016
plasma membrane bounded cell projection morphogenesis (GO:0120039)	158	16	04:55:00	+	03:52:00	3.22e-05	0.00175
neuron projection morphogenesis (GO:0048812)	158	16	04:55:00	+	03:52:00	3.22e-05	0.0018
cell part morphogenesis (GO:0032990)	159	16	04:58:00	+	03:50:00	3.45e-05	0.00183
cell projection morphogenesis (GO:0048858)	158	16	04:55:00	+	03:52:00	3.22e-05	0.00185
intracellular transport (GO:0046907)	665	4	19:14:00	-	.21	6.53e-05	0.00321
negative regulation of canonical Wnt signaling pathway (GO:0090090)	30	7	.86	+	08:11:00	6.42e-05	0.00323
axon development (GO:0061564)	132	14	0.180556	+	0.172917	6.28e-05	0.00324
regulation of localization (GO:0032879)	395	27	11:37:00	+	02:38:00	6.94e-05	0.00333
neuron projection guidance (GO:0097485)	101	12	0.146528	+	04:13:00	7.77e-05	0.00356
axon guidance (GO:0007411)	101	12	0.146528	+	04:13:00	7.77e-05	0.00364
negative regulation of cellular process (GO:0048523)	906	48	1 day, 2:07:00	+	0.1	0.000112	0.00502
chemotaxis (GO:0006935)	183	16	05:27:00	+	03:04:00	0.000159	0.00685
taxis (GO:0042330)	183	16	05:27:00	+	03:04:00	0.000159	0.00699
negative regulation of biological process (GO:0048519)	1013	51	1 day, 5:15:00	+	0.09375	0.000178	0.00748
axonogenesis (GO:0007409)	130	13	0.176389	+	03:48:00	0.000195	0.00804
cell-cell adhesion (GO:0098609)	135	13	0.186111	+	03:35:00	0.000273	0.0111
cell morphogenesis (GO:0000902)	261	19	07:51:00	+	02:53:00	0.000366	0.0145
cell morphogenesis involved in neuron differentiation (GO:0048667)	141	13	04:06:00	+	03:20:00	0.000403	0.0157
positive regulation of metabolic process (GO:0009893)	819	42	23:57:00	+	0.0958333	0.000457	0.0175
cellular response to growth factor stimulus (GO:0071363)	90	10	02:59:00	+	0.184722	0.000492	0.0185
response to growth factor (GO:0070848)	91	10	0.126389	+	0.181944	0.000533	0.0196
cellular component morphogenesis (GO:0032989)	287	20	08:26:00	+	02:42:00	0.000593	0.0215
positive regulation of cellular metabolic process (GO:0031325)	771	40	22:19:00	+	0.0972222	0.000662	0.0235
non-canonical Wnt signaling pathway (GO:0035567)	22	5	.63	+	0.354167	0.000816	0.0251
T cell proliferation (GO:0042098)	22	5	.63	+	0.354167	0.000816	0.0255
movement of cell or subcellular component (GO:0006928)	549	31	0.680556	+	0.108333	0.000738	0.0258
regulation of T cell proliferation (GO:0042129)	22	5	.63	+	0.354167	0.000816	0.0259
extracellular structure organization (GO:0043062)	63	8	0.0979167	+	04:41:00	0.000808	0.0261
regulation of RNA biosynthetic process (GO:2001141)	1081	51	1 day, 7:11:00	+	0.0861111	0.000796	0.0261
enzyme linked receptor protein signaling pathway (GO:0007167)	216	16	06:22:00	+	02:57:00	0.000873	0.0265
regulation of nucleic acid-templated transcription (GO:1903506)	1081	51	1 day, 7:11:00	+	0.0861111	0.000796	0.0265
regulation of transcription, DNA-templated (GO:0006355)	1081	51	1 day, 7:11:00	+	0.0861111	0.000796	0.0269
cell differentiation (GO:0030154)	736	38	21:18:00	+	0.0965278	0.000784	0.027
negative regulation of response to stimulus (GO:0048585)	218	16	06:27:00	+	02:55:00	0.000956	0.0286
plasma membrane bounded cell projection organization (GO:0120036)	347	22	0.44375	+	02:20:00	0.00107	0.0317
regulation of canonical Wnt signaling pathway (GO:0060828)	51	7	01:47:00	+	0.220139	0.00113	0.0328
intracellular protein transport (GO:0006886)	485	3	0.608333	-	.21	0.00115	0.0331
positive regulation of macromolecule metabolic process (GO:0010604)	797	40	0.98125	+	0.0930556	0.00119	0.0336
cell projection organization (GO:0030030)	356	22	10:24:00	+	02:15:00	0.00129	0.0361
cell morphogenesis involved in differentiation (GO:0000904)	183	14	05:27:00	+	0.129167	0.00135	0.0372
cell-cell adhesion via plasma-membrane adhesion molecules (GO:0098742)	53	7	01:53:00	+	04:59:00	0.00138	0.0376
peripheral nervous system development (GO:0007422)	6	3	.17	+	17:38:00	0.00161	0.0432
regulation of leukocyte proliferation (GO:0070663)	27	5	.78	+	06:44:00	0.00181	0.044
regulation of cell adhesion (GO:0030155)	56	7	0.0840278	+	04:34:00	0.00184	0.0443
regulation of mononuclear cell proliferation (GO:0032944)	27	5	.78	+	06:44:00	0.00181	0.0446
regulation of multicellular organismal process (GO:0051239)	276	18	0.356944	+	02:27:00	0.0019	0.045
chromosome organization (GO:0051276)	394	2	11:34:00	-	.18	0.00179	0.045
regulation of lymphocyte proliferation (GO:0050670)	27	5	.78	+	06:44:00	0.00181	0.0451
biological adhesion (GO:0022610)	299	19	0.375	+	02:21:00	0.00178	0.0454
cell adhesion (GO:0007155)	299	19	0.375	+	02:21:00	0.00178	0.046
regulation of RNA metabolic process (GO:0051252)	1177	53	33.87	+	01:56:00	0.00174	0.0461
regulation of biosynthetic process (GO:0009889)	1211	54	34.85	+	01:55:00	0.00199	0.0462
cellular developmental process (GO:0048869)	796	39	0.979861	+	0.0902778	0.00177	0.0463
establishment of localization in cell (GO:0051649)	789	9	0.965278	-	.40	0.00199	0.0467
positive regulation of nitrogen compound metabolic process (GO:0051173)	773	38	22:24:00	+	0.0909722	0.00215	0.0493

## Sheet: GO-custom_made
Analysis Type:	PANTHER Overrepresentation Test (Released 20200728)																						Analyzed List:
Annotation Version and Release Date:	PANTHER version 15.0 Released 2020-02-14																						Reference List:
Analyzed List:	Client Text Box Input (Homo sapiens)																						Test Type:
Reference List:	Homo sapiens (all genes in database)																						Correction:	PANTHER Overrepresentation Test (Released 20200728)
Test Type:	FISHER																						PANTHER Pathways	PANTHER version 15.0 Released 2020-02-14
Correction:	FDR																						5-Hydroxytryptamine degredation (P04372)	Client Text Box Input (Homo sapiens)
PANTHER GO-Slim Biological Process	Homo sapiens - REFLIST (20851)	Client Text Box Input (995)	Client Text Box Input (expected)	Client Text Box Input (over/under)	Client Text Box Input (fold Enrichment)	Client Text Box Input (raw P-value)	Client Text Box Input (FDR)																Blood coagulation (P00011)	Homo sapiens (all genes in database)
gene expression (GO:0010467)	1925	42	91.86	-	.46	4.18e-09	2.87e-06																Alzheimer disease-presenilin pathway (P00004)	FISHER
RNA processing (GO:0006396)	433	0	0.879167	-	< 0.01	3.01e-09	3.11e-06																Integrin signalling pathway (P00034)	FDR
macromolecule metabolic process (GO:0043170)	3732	108	7 days, 10:09:00	-	.61	2.07e-09	4.26e-06																Unclassified (UNCLASSIFIED)	Homo sapiens - REFLIST (20851)	Client Text Box Input (995)	Client Text Box Input (expected)	Client Text Box Input (over/under)	Client Text Box Input (fold Enrichment)	Client Text Box Input (raw P-value)	Client Text Box Input (FDR)
nucleic acid metabolic process (GO:0090304)	1914	44	3 days, 19:34:00	-	.48	2.94e-08	1.52e-05																	21	6	01:00:00	+	0.277083	1.14E-03	3.75E-02
heterocycle metabolic process (GO:0046483)	2151	53	102.64	-	.52	4.47e-08	1.84e-05																	46	13	02:20:00	+	0.272222	1.93E-06	1.58E-04
nucleobase-containing compound metabolic process (GO:0006139)	2110	52	100.69	-	.52	6.33e-08	2.18e-05																	124	16	0.272222	+	0.131944	6.52E-04	2.67E-02
locomotion (GO:0040011)	360	44	17:18:00	+	02:56:00	9.22e-08	2.72e-05																	191	24	09:11:00	+	0.127083	4.89E-05	2.67E-03
cellular aromatic compound metabolic process (GO:0006725)	2162	55	4 days, 7:17:00	-	.53	1.23e-07	3.18e-05																	18243	798	36 days, 6:55:00	-	.92	2.30E-10	3.77E-08
cellular nitrogen compound metabolic process (GO:0034641)	2406	65	114.81	-	.57	2.64e-07	6.06e-05
cellular developmental process (GO:0048869)	796	73	37.98	+	0.105556	4.61e-07	9.51e-05
cell migration (GO:0016477)	258	34	12:31:00	+	0.136111	5.44e-07	0.000102
nitrogen compound metabolic process (GO:0006807)	4049	132	8 days, 1:22:00	-	.68	6.91e-07	0.00011
organic cyclic compound metabolic process (GO:1901360)	2207	59	4 days, 9:32:00	-	.56	6.59e-07	0.000113
cell motility (GO:0048870)	290	36	0.6	+	0.125	1.14e-06	0.000139
developmental process (GO:0032502)	1142	94	2 days, 6:50:00	+	0.0916667	1.02e-06	0.000141
localization of cell (GO:0051674)	290	36	0.6	+	0.125	1.14e-06	0.000147
cell differentiation (GO:0030154)	736	68	1 day, 11:12:00	+	0.106944	1e-06	0.000148
anatomical structure development (GO:0048856)	1008	85	2 days, 0:10:00	+	0.0951389	1.52e-06	0.000165
cellular macromolecule metabolic process (GO:0044260)	3069	94	6 days, 2:45:00	-	.64	1.5e-06	0.000172
RNA metabolic process (GO:0016070)	1667	41	3 days, 7:55:00	-	.52	2.13e-06	0.000219
chemotaxis (GO:0006935)	183	26	0.384028	+	0.151389	3.42e-06	0.00032
taxis (GO:0042330)	183	26	0.384028	+	0.151389	3.42e-06	0.000336
mRNA metabolic process (GO:0016071)	269	0	0.558333	-	< 0.01	5.43e-06	0.000487
ncRNA metabolic process (GO:0034660)	260	0	12:41:00	-	< 0.01	8.06e-06	0.000693
cellular biosynthetic process (GO:0044249)	1957	54	3 days, 21:39:00	-	.58	8.54e-06	0.000705
primary metabolic process (GO:0044238)	4250	148	202.81	-	.73	1.44e-05	0.00114
organic substance biosynthetic process (GO:1901576)	1976	56	3 days, 22:29:00	-	.59	2.02e-05	0.00154
macromolecule biosynthetic process (GO:0009059)	1623	43	3 days, 5:45:00	-	.56	2.25e-05	0.0016
biosynthetic process (GO:0009058)	1997	57	3 days, 23:30:00	-	.60	2.21e-05	0.00163
response to chemical (GO:0042221)	828	69	1 day, 15:51:00	+	0.09375	2.57e-05	0.00177
cellular macromolecule biosynthetic process (GO:0034645)	1615	43	3 days, 5:07:00	-	.56	2.84e-05	0.00189
multicellular organism development (GO:0007275)	796	66	37.98	+	0.0930556	3.82e-05	0.00232
peptide biosynthetic process (GO:0043043)	228	0	0.477778	-	< 0.01	3.94e-05	0.00233
cell development (GO:0048468)	353	37	0.725	+	02:20:00	3.63e-05	0.00234
response to molecule of bacterial origin (GO:0002237)	54	12	02:58:00	+	0.2125	3.78e-05	0.00236
extracellular matrix organization (GO:0030198)	55	12	0.126389	+	04:57:00	4.41e-05	0.00253
response to lipid (GO:0033993)	87	15	04:15:00	+	0.167361	5.78e-05	0.00314
anatomical structure morphogenesis (GO:0009653)	467	44	22:29:00	+	0.109028	5.62e-05	0.00314
translation (GO:0006412)	225	0	0.468056	-	< 0.01	6.34e-05	0.00327
translational elongation (GO:0006414)	225	0	0.468056	-	< 0.01	6.34e-05	0.00336
negative regulation of peptidase activity (GO:0010466)	59	12	0.140278	+	04:26:00	7.97e-05	0.00401
cellular nitrogen compound biosynthetic process (GO:0044271)	1633	46	77.93	-	.59	9.25e-05	0.00444
negative regulation of proteolysis (GO:0045861)	60	12	0.143056	+	04:19:00	9.17e-05	0.00451
cellular response to molecule of bacterial origin (GO:0071219)	42	10	02:00:00	+	0.235417	0.000102	0.00476
response to external stimulus (GO:0009605)	529	47	1 day, 1:24:00	+	0.101389	0.000106	0.00488
negative regulation of molecular function (GO:0044092)	167	21	0.359028	+	0.127778	0.00014	0.00507
regulation of peptidase activity (GO:0052547)	84	14	04:01:00	+	03:49:00	0.000139	0.00512
cellular response to biotic stimulus (GO:0071216)	43	10	02:05:00	+	0.227083	0.00012	0.00516
extracellular structure organization (GO:0043062)	63	12	03:01:00	+	0.19375	0.000138	0.00516
ncRNA processing (GO:0034470)	207	0	0.436111	-	< 0.01	0.000136	0.00521
granulocyte chemotaxis (GO:0071621)	43	10	02:05:00	+	0.227083	0.00012	0.00527
negative regulation of hydrolase activity (GO:0051346)	72	13	03:44:00	+	0.179167	0.000118	0.0053
movement of cell or subcellular component (GO:0006928)	549	48	1 day, 2:20:00	+	0.0993056	0.000136	0.0053
response to lipopolysaccharide (GO:0032496)	53	11	02:53:00	+	04:35:00	0.000134	0.00533
amide biosynthetic process (GO:0043604)	259	1	12:36:00	-	.08	0.000129	0.00533
system development (GO:0048731)	704	58	1 day, 9:59:00	+	0.0923611	0.000129	0.00542
mRNA processing (GO:0006397)	206	0	0.432639	-	< 0.01	0.000134	0.00542
organic substance metabolic process (GO:0071704)	4460	164	212.83	-	.77	0.000158	0.00564
negative regulation of neuron differentiation (GO:0045665)	28	8	01:34:00	+	0.277083	0.000174	0.0061
negative regulation of endopeptidase activity (GO:0010951)	56	11	0.129861	+	04:12:00	0.000205	0.00693
response to cytokine (GO:0034097)	147	19	07:01:00	+	0.132639	0.000209	0.00694
integrin-mediated signaling pathway (GO:0007229)	21	7	01:00:00	+	0.31875	0.000203	0.00699
tissue development (GO:0009888)	183	22	0.384028	+	02:52:00	0.000244	0.00799
response to organic substance (GO:0010033)	514	45	1 day, 0:53:00	+	0.0993056	0.000274	0.00845
cellular metabolic process (GO:0044237)	4268	157	203.67	-	.77	0.000274	0.00856
cell chemotaxis (GO:0060326)	79	13	0.178472	+	03:45:00	0.000266	0.00858
ribonucleoprotein complex biogenesis (GO:0022613)	240	1	11:45:00	-	.09	0.00027	0.00859
negative regulation of catalytic activity (GO:0043086)	139	18	0.29375	+	0.132639	0.000297	0.00901
regulation of endopeptidase activity (GO:0052548)	81	13	0.185417	+	03:36:00	0.00033	0.00946
cell communication (GO:0007154)	2031	133	96.92	+	01:37:00	0.000326	0.00949
cellular component morphogenesis (GO:0032989)	287	29	0.590278	+	02:12:00	0.000336	0.0095
chemokine-mediated signaling pathway (GO:0070098)	40	9	0.104861	+	0.216667	0.000323	0.00952
signaling (GO:0023052)	2027	133	96.73	+	01:37:00	0.000321	0.0096
cellular response to lipid (GO:0071396)	60	11	0.143056	+	0.183333	0.000346	0.00964
cellular response to lipopolysaccharide (GO:0071222)	41	9	0.108333	+	0.208333	0.000378	0.0101
response to chemokine (GO:1990868)	41	9	0.108333	+	0.208333	0.000378	0.0103
cellular response to chemokine (GO:1990869)	41	9	0.108333	+	0.208333	0.000378	0.0104
inflammatory response (GO:0006954)	118	16	0.252083	+	0.141667	0.0004	0.0104
negative regulation of gene expression (GO:0010629)	399	5	19:04:00	-	.26	0.000393	0.0104
RNA splicing (GO:0008380)	179	0	08:54:00	-	< 0.01	0.000429	0.0111
leukocyte chemotaxis (GO:0030595)	52	10	02:48:00	+	04:03:00	0.000457	0.0115
response to stimulus (GO:0050896)	2802	174	133.71	+	01:30:00	0.000453	0.0115
cellular component biogenesis (GO:0044085)	937	23	44.71	-	.51	0.000476	0.0118
antimicrobial humoral immune response mediated by antimicrobial peptide (GO:0061844)	25	7	01:19:00	+	0.26875	0.000493	0.0121
leukocyte migration (GO:0050900)	63	11	03:01:00	+	0.170833	0.000499	0.0121
response to virus (GO:0009615)	34	8	0.0847222	+	0.23125	0.000534	0.0127
defense response to virus (GO:0051607)	34	8	0.0847222	+	0.23125	0.000534	0.0128
neurogenesis (GO:0022008)	310	30	0.638194	+	02:03:00	0.000548	0.0128
myeloid leukocyte migration (GO:0097529)	54	10	02:58:00	+	0.186111	0.000594	0.0138
defense response (GO:0006952)	323	31	15:41:00	+	02:01:00	0.00068	0.0156
multi-organism process (GO:0051704)	346	32	16:51:00	+	0.106944	0.00071	0.0161
protein localization to organelle (GO:0033365)	304	3	14:51:00	-	.21	0.000768	0.0172
enzyme linked receptor protein signaling pathway (GO:0007167)	216	23	10:31:00	+	02:23:00	0.000785	0.0174
response to other organism (GO:0051707)	283	28	13:50:00	+	02:07:00	0.000809	0.0176
response to biotic stimulus (GO:0009607)	284	28	13:55:00	+	02:07:00	0.000823	0.0177
response to external biotic stimulus (GO:0043207)	283	28	13:50:00	+	02:07:00	0.000809	0.0178
cell morphogenesis (GO:0000902)	261	26	12:45:00	+	02:09:00	0.000861	0.0181
regulation of proteolysis (GO:0030162)	115	15	05:49:00	+	0.134028	0.00086	0.0183
negative regulation of cellular biosynthetic process (GO:0031327)	336	4	16:03:00	-	.25	0.000894	0.0185
negative regulation of biosynthetic process (GO:0009890)	336	4	16:03:00	-	.25	0.000894	0.0186
nervous system development (GO:0007399)	427	37	20:38:00	+	0.0986111	0.000983	0.0201
multicellular organismal process (GO:0032501)	1174	82	2 days, 8:02:00	+	01:46:00	0.00101	0.0204
negative regulation of multicellular organismal process (GO:0051241)	59	10	0.140278	+	03:55:00	0.00109	0.0215
animal organ development (GO:0048513)	322	30	15:37:00	+	0.107639	0.00108	0.0216
negative regulation of cellular macromolecule biosynthetic process (GO:2000113)	328	4	0.670139	-	.26	0.00125	0.0243
negative regulation of macromolecule biosynthetic process (GO:0010558)	328	4	0.670139	-	.26	0.00125	0.0245
signal transduction (GO:0007165)	1887	121	3 days, 18:05:00	+	01:34:00	0.00134	0.0259
immune system process (GO:0002376)	556	45	1 day, 2:53:00	+	0.0902778	0.00136	0.0261
protein-containing complex assembly (GO:0065003)	420	7	20:04:00	-	.35	0.00146	0.0265
chromosome organization (GO:0051276)	394	6	0.805556	-	.32	0.00145	0.0265
RNA splicing, via transesterification reactions (GO:0000375)	156	0	07:44:00	-	< 0.01	0.00145	0.0268
RNA splicing, via transesterification reactions with bulged adenosine as nucleophile (GO:0000377)	156	0	07:44:00	-	< 0.01	0.00145	0.027
intracellular transport (GO:0046907)	665	15	31.73	-	.47	0.00144	0.0272
mRNA splicing, via spliceosome (GO:0000398)	156	0	07:44:00	-	< 0.01	0.00145	0.0272
regulation of multi-organism process (GO:0043900)	52	9	02:48:00	+	0.16875	0.00167	0.0301
DNA metabolic process (GO:0006259)	319	4	15:22:00	-	.26	0.00172	0.0301
cell surface receptor signaling pathway (GO:0007166)	829	61	1 day, 15:56:00	+	01:54:00	0.00171	0.0302
negative regulation of nucleobase-containing compound metabolic process (GO:0045934)	317	4	15:13:00	-	.26	0.0017	0.0302
organic cyclic compound biosynthetic process (GO:1901362)	1415	43	2 days, 19:52:00	-	.64	0.00175	0.0303
neuron differentiation (GO:0030182)	273	26	13:03:00	+	02:00:00	0.00178	0.0305
regulation of developmental process (GO:0050793)	247	24	0.513194	+	02:04:00	0.00181	0.0306
protein metabolic process (GO:0019538)	1981	66	3 days, 22:53:00	-	.70	0.0018	0.0307
heterocycle biosynthetic process (GO:0018130)	1383	42	2 days, 18:00:00	-	.64	0.00195	0.0327
neuron projection guidance (GO:0097485)	101	13	0.223611	+	0.131944	0.00206	0.0338
regulation of gene expression (GO:0010468)	1334	40	63.66	-	.63	0.00203	0.0339
axon guidance (GO:0007411)	101	13	0.223611	+	0.131944	0.00206	0.0341
cytokine-mediated signaling pathway (GO:0019221)	116	14	05:54:00	+	02:53:00	0.00244	0.0396
generation of neurons (GO:0048699)	293	27	0.609722	+	0.10625	0.00254	0.041
positive regulation of cell migration (GO:0030335)	45	8	02:15:00	+	0.175694	0.00258	0.0413
cellular macromolecule catabolic process (GO:0044265)	410	7	19:57:00	-	.36	0.00272	0.0432
plasma membrane bounded cell projection morphogenesis (GO:0120039)	158	17	07:54:00	+	02:25:00	0.00299	0.0444
nucleobase-containing compound biosynthetic process (GO:0034654)	1359	42	64.85	-	.65	0.00283	0.0446
neuron projection morphogenesis (GO:0048812)	158	17	07:54:00	+	02:25:00	0.00299	0.0447
aromatic compound biosynthetic process (GO:0019438)	1383	43	2 days, 18:00:00	-	.65	0.00304	0.0449
cGMP-mediated signaling (GO:0019934)	10	4	.48	+	08:38:00	0.00297	0.045
cell projection morphogenesis (GO:0048858)	158	17	07:54:00	+	02:25:00	0.00299	0.0451
regulation of cell communication (GO:0010646)	685	51	32.69	+	01:56:00	0.00288	0.0451
cell-substrate adhesion (GO:0031589)	46	8	02:20:00	+	0.169444	0.00291	0.0452
lipid transport (GO:0006869)	93	12	04:44:00	+	0.131944	0.00296	0.0453
regulation of signaling (GO:0023051)	687	51	32.78	+	01:56:00	0.00295	0.0455
cell part morphogenesis (GO:0032990)	159	17	07:59:00	+	02:24:00	0.00314	0.0457
cell morphogenesis involved in differentiation (GO:0000904)	183	19	0.384028	+	02:18:00	0.00312	0.0457
cellular protein metabolic process (GO:0044267)	1679	55	3 days, 8:12:00	-	.69	0.00321	0.0463
negative regulation of RNA metabolic process (GO:0051253)	303	4	14:46:00	-	.28	0.00331	0.0472
metabolic process (GO:0008152)	4633	182	9 days, 5:08:00	-	.82	0.0033	0.0474
positive regulation of macromolecule biosynthetic process (GO:0010557)	458	9	0.934722	-	.41	0.00335	0.0474
regulation of cell growth (GO:0001558)	27	6	01:29:00	+	0.2125	0.00339	0.0476
carboxylic acid transport (GO:0046942)	95	12	04:53:00	+	0.128472	0.00346	0.0483
