# Supplementary material for: Detecting host responses to microbial stimulation using primary epithelial organoids
Source: Gut Microbes. 2023 Nov 22;15(2):2281012. doi: 10.1080/19490976.2023.2281012 (PMC10730191; doi:10.1080/19490976.2023.2281012)
Supplement: Supplemental Material [file KGMI_A_2281012_SM9287.zip › TableS2.xlsx]

## Sheet: GO-terms 2D culture
Analysis Type:	PANTHER Overrepresentation Test (Released 20210224)
Annotation Version and Release Date:	PANTHER version 16,0 Released 2020-12-01
Analyzed List:	Client Text Box Input (Homo sapiens)
Reference List:	Homo sapiens (all genes in database)
Test Type:	FISHER
Correction:	FDR
PANTHER GO-Slim Biological Process	Homo sapiens - REFLIST (20595)	Client Text Box Input (3582)	Client Text Box Input (expected)	Client Text Box Input (over/under)	Client Text Box Input (fold Enrichment)	Client Text Box Input (raw P-value)	Client Text Box Input (FDR)
catabolic process (GO:0009056)	921	238	06/01/1900 16,19,00	+	01,49,00	8.42e-08	4.59e-05
lipid metabolic process (GO:0006629)	434	131	03/01/1900 03,48,00	+	0.0930556	1.08e-07	4.73e-05
cellular lipid catabolic process (GO:0044242)	87	44	15,13,00	+	0.146528	7.51e-08	5.46e-05
immunoglobulin production (GO:0002377)	107	0	0.792361	-	< 0,01	6.02e-08	6.57e-05
cellular lipid metabolic process (GO:0044255)	377	116	02/01/1900 17,57,00	+	0.0951389	2.43e-07	8.84e-05
lipid catabolic process (GO:0016042)	102	49	0.759722	+	0.136111	4.75e-08	0.000104
cellular catabolic process (GO:0044248)	816	210	141.92	+	01,48,00	5.76e-07	0.000179
small molecule catabolic process (GO:0044282)	132	54	0.983333	+	02,35,00	6.63e-07	0.000181
protein activation cascade (GO:0072376)	105	1	18,26,00	-	0.05	1.44e-06	0.00035
organic substance catabolic process (GO:1901575)	753	194	130.97	+	01,48,00	1.79e-06	0.00039
B cell activation (GO:0042113)	130	3	0.959028	-	0.13	1.97e-06	0.000392
complement activation (GO:0006956)	102	1	0.759722	-	0.06	2.16e-06	0.000393
ribonucleoprotein complex biogenesis (GO:0022613)	235	13	40.87	-	0.32	2.38e-06	0.0004
B cell receptor signaling pathway (GO:0050853)	112	2	19,48,00	-	0.1	4.03e-06	0.000629
RNA processing (GO:0006396)	485	44	03/01/1900 12,35,00	-	0.52	7.49e-06	0.00109
nucleic acid metabolic process (GO:0090304)	2918	411	21/01/1900 03,52,00	-	0.81	1.14e-05	0.00155
translation (GO:0006412)	236	15	01/01/1900 17,05,00	-	0.37	1.56e-05	0.00189
translational elongation (GO:0006414)	236	15	01/01/1900 17,05,00	-	0.37	1.56e-05	0.002
cell recognition (GO:0008037)	125	4	0.926389	-	0.18	2.77e-05	0.00303
nucleobase-containing compound metabolic process (GO:0006139)	3150	452	547.87	-	0.83	2.7e-05	0.0031
DNA repair (GO:0006281)	202	12	01/01/1900 11,13,00	-	0.34	3.99e-05	0.00396
peptide biosynthetic process (GO:0043043)	239	16	01/01/1900 17,57,00	-	0.38	3.82e-05	0.00396
heterocycle metabolic process (GO:0046483)	3198	463	23/01/1900 04,21,00	-	0.83	4.76e-05	0.00416
organic acid catabolic process (GO:0016054)	96	38	0.715278	+	02,28,00	4.6e-05	0.00418
carboxylic acid catabolic process (GO:0046395)	96	38	0.715278	+	02,28,00	4.6e-05	0.00436
cellular response to chemical stimulus (GO:0070887)	590	149	102.62	+	01,45,00	6.19e-05	0.0052
cellular aromatic compound metabolic process (GO:0006725)	3214	467	23/01/1900 07,00,00	-	0.84	6.8e-05	0.00549
fatty acid metabolic process (GO:0006631)	117	43	20,35,00	+	02,11,00	7.32e-05	0.0057
monocarboxylic acid catabolic process (GO:0072329)	44	23	0.336806	+	03,01,00	7.58e-05	0.0057
monocarboxylic acid metabolic process (GO:0032787)	167	55	01/01/1900 05,05,00	+	0.103472	8.66e-05	0.00572
production of molecular mediator of immune response (GO:0002440)	114	4	0.849306	-	0.2	7.91e-05	0.00575
chemical homeostasis (GO:0048878)	287	83	49.92	+	0.0875	8.46e-05	0.00577
fatty acid catabolic process (GO:0009062)	39	21	0.304167	+	03,10,00	8.25e-05	0.0058
positive regulation of lymphocyte activation (GO:0051251)	125	5	0.926389	-	0.23	9.54e-05	0.00612
positive regulation of cell activation (GO:0050867)	130	6	0.959028	-	0.27	0.000151	0.00825
positive regulation of leukocyte activation (GO:0002696)	130	6	0.959028	-	0.27	0.000151	0.00846
organic acid metabolic process (GO:0006082)	375	101	02/01/1900 17,22,00	+	01,55,00	0.000149	0.00853
cellular nitrogen compound metabolic process (GO:0034641)	3483	515	605.78	-	0.85	0.000143	0.00868
sensory perception of chemical stimulus (GO:0007606)	89	2	15,48,00	-	0.13	0.000148	0.00872
organic cyclic compound metabolic process (GO:1901360)	3262	479	23/01/1900 15,35,00	-	0.84	0.000141	0.0088
homeostatic process (GO:0042592)	360	97	62.61	+	01,55,00	0.000189	0.00938
cellular response to DNA damage stimulus (GO:0006974)	262	21	01/01/1900 21,57,00	-	0.46	0.000194	0.00941
ribosome biogenesis (GO:0042254)	178	11	30.96	-	0.36	0.000183	0.00952
gene expression (GO:0010467)	3048	446	22/01/1900 02,13,00	-	0.84	0.000188	0.00956
lymphocyte activation (GO:0046649)	176	11	30.61	-	0.36	0.000181	0.00961
response to chemical (GO:0042221)	822	193	142.97	+	01,35,00	0.000208	0.00988
amide biosynthetic process (GO:0043604)	276	23	02/01/1900 00,00,00	-	0.48	0.000214	0.00994

## Sheet: GO-terms 3D cultures
Analysis Type:	PANTHER Overrepresentation Test (Released 20210224)
Annotation Version and Release Date:	PANTHER version 16.0 Released 2020-12-01
Analyzed List:	Client Text Box Input (Homo sapiens)
Reference List:	Homo sapiens (all genes in database)
Test Type:	FISHER
Correction:	FDR
PANTHER GO-Slim Biological Process	Homo sapiens - REFLIST (20595)	Client Text Box Input (4455)	Client Text Box Input (expected)	Client Text Box Input (over/under)	Client Text Box Input (fold Enrichment)	Client Text Box Input (raw P-value)	Client Text Box Input (FDR)
cellular nitrogen compound metabolic process (GO:0034641)	3483	1011	31/01/1900 09,42,00	+	01,34,00	6.11e-19	6.66e-16
cellular process (GO:0009987)	9951	2481	29/03/1900 16,55,00	+	01,15,00	4.86e-19	1.06e-15
cellular metabolic process (GO:0044237)	5684	1520	20/02/1900 05,53,00	+	01,24,00	7.53e-18	5.47e-15
macromolecule metabolic process (GO:0043170)	5051	1371	1092.61	+	01,25,00	1.52e-17	8.27e-15
nitrogen compound metabolic process (GO:0006807)	5350	1438	17/02/1900 05,28,00	+	01,24,00	2.92e-17	1.27e-14
cell cycle (GO:0007049)	473	211	04/01/1900 06,32,00	+	02,06,00	3.62e-17	1.32e-14
nucleobase-containing compound metabolic process (GO:0006139)	3150	911	28/01/1900 09,39,00	+	01,34,00	1.41e-16	4.39e-14
heterocycle metabolic process (GO:0046483)	3198	922	691.77	+	01,33,00	1.74e-16	4.75e-14
primary metabolic process (GO:0044238)	5603	1487	19/02/1900 12,01,00	+	01,23,00	2.65e-16	6.43e-14
organic substance metabolic process (GO:0071704)	5910	1554	22/02/1900 06,42,00	+	01,22,00	6.31e-16	1.25e-13
cellular aromatic compound metabolic process (GO:0006725)	3214	922	28/01/1900 23,24,00	+	01,33,00	5.83e-16	1.27e-13
organic cyclic compound metabolic process (GO:1901360)	3262	932	705.62	+	01,32,00	8.51e-16	1.55e-13
cell cycle process (GO:0022402)	434	193	93.88	+	02,06,00	9.64e-16	1.62e-13
cellular component organization or biogenesis (GO:0071840)	2750	805	594.87	+	01,35,00	1.58e-15	2.47e-13
cellular macromolecule metabolic process (GO:0044260)	4233	1158	915.66	+	01,26,00	3.54e-15	5.15e-13
immune response (GO:0006955)	526	37	113.78	-	0.33	6.42e-15	8.75e-13
mitotic nuclear division (GO:0140014)	267	136	57.76	+	02,35,00	8.22e-15	9.45e-13
mitotic cell cycle process (GO:1903047)	267	136	57.76	+	02,35,00	8.22e-15	9.97e-13
mitotic cell cycle (GO:0000278)	267	136	57.76	+	02,35,00	8.22e-15	1.06e-12
nucleic acid metabolic process (GO:0090304)	2918	840	26/01/1900 07,21,00	+	01,33,00	9.78e-15	1.07e-12
metabolic process (GO:0008152)	6178	1602	24/02/1900 16,39,00	+	01,20,00	1.17e-14	1.21e-12
organelle fission (GO:0048285)	340	158	03/01/1900 01,55,00	+	02,15,00	2.46e-14	2.44e-12
nuclear division (GO:0000280)	319	150	02/01/1900 21,00,00	+	02,17,00	6.77e-14	6.42e-12
biological_process (GO:0008150)	10802	2605	2336.63	+	01,11,00	2.38e-13	2e-11
organelle organization (GO:0006996)	1979	597	17/01/1900 20,09,00	+	01,39,00	2.25e-13	2.05e-11
Unclassified (UNCLASSIFIED)	9793	1850	28/03/1900 06,37,00	-	0.87	2.38e-13	2.08e-11
cellular response to DNA damage stimulus (GO:0006974)	262	127	56.67	+	02,24,00	9.83e-13	7.94e-11
DNA metabolic process (GO:0006259)	324	146	02/01/1900 22,09,00	+	02,08,00	1.95e-12	1.52e-10
cellular component organization (GO:0016043)	2624	748	567.61	+	01,32,00	2.44e-12	1.83e-10
adaptive immune response (GO:0002250)	142	1	30.72	-	0.03	3.27e-11	2.38e-09
DNA repair (GO:0006281)	202	102	43.7	+	02,33,00	3.69e-11	2.51e-09
chromosome organization (GO:0051276)	418	169	03/01/1900 18,42,00	+	0.102083	3.68e-11	2.59e-09
immune system process (GO:0002376)	676	70	06/01/1900 02,23,00	-	0.48	7.6e-11	5.03e-09
cellular response to stress (GO:0033554)	500	191	04/01/1900 12,16,00	+	0.0951389	7.95e-11	5.1e-09
gene expression (GO:0010467)	3048	835	27/01/1900 11,33,00	+	01,27,00	9.98e-11	6.22e-09
B cell activation (GO:0042113)	130	1	01/01/1900 04,12,00	-	0.04	2.83e-10	1.71e-08
G protein-coupled receptor signaling pathway (GO:0007186)	448	38	96.91	-	0.39	3.11e-10	1.83e-08
regulation of cell cycle (GO:0051726)	207	99	44.78	+	02,21,00	5.96e-10	3.42e-08
leukocyte mediated immunity (GO:0002443)	127	1	01/01/1900 03,47,00	-	0.04	6.91e-10	3.87e-08
DNA biosynthetic process (GO:0071897)	101	62	0.934028	+	0.141667	8.23e-10	4.49e-08
immunoglobulin production (GO:0002377)	107	0	23,15,00	-	< 0,01	1.07e-09	5.69e-08
protein activation cascade (GO:0072376)	105	0	0.965972	-	< 0,01	1.65e-09	8.6e-08
DNA replication (GO:0006260)	77	52	0.7125	+	03,12,00	1.85e-09	9.39e-08
lymphocyte mediated immunity (GO:0002449)	120	1	25.96	-	0.04	2.47e-09	1.2e-07
adaptive immune response based on somatic recombination of immune receptors built from immunoglobulin superfamily domains (GO:0002460)	120	1	25.96	-	0.04	2.47e-09	1.23e-07
complement activation (GO:0006956)	102	0	22,06,00	-	< 0,01	4.3e-09	2.04e-07
cellular nitrogen compound biosynthetic process (GO:0044271)	2597	711	561.77	+	01,27,00	4.53e-09	2.1e-07
DNA-dependent DNA replication (GO:0006261)	60	44	0.568056	+	03,39,00	6.09e-09	2.77e-07
cellular macromolecule biosynthetic process (GO:0034645)	2580	704	23/01/1900 06,09,00	+	01,26,00	8.5e-09	3.79e-07
organic substance biosynthetic process (GO:1901576)	3004	804	649.81	+	01,24,00	9.79e-09	4.19e-07
production of molecular mediator of immune response (GO:0002440)	114	1	24.66	-	0.04	9.6e-09	4.19e-07
ribonucleoprotein complex biogenesis (GO:0022613)	235	103	50.83	+	02,03,00	1.03e-08	4.33e-07
cellular biosynthetic process (GO:0044249)	2966	795	26/01/1900 17,59,00	+	01,24,00	1.07e-08	4.42e-07
response to bacterium (GO:0009617)	213	11	01/01/1900 22,08,00	-	0.24	1.13e-08	4.55e-07
microtubule-based process (GO:0007017)	458	168	04/01/1900 03,07,00	+	0.0902778	1.22e-08	4.84e-07
biosynthetic process (GO:0009058)	3011	804	27/01/1900 03,32,00	+	01,23,00	1.5e-08	5.83e-07
macromolecule biosynthetic process (GO:0009059)	2590	704	23/01/1900 08,25,00	+	01,26,00	1.57e-08	6.01e-07
cell activation (GO:0001775)	198	10	42.83	-	0.23	2.82e-08	1.06e-06
response to biotic stimulus (GO:0009607)	365	32	78.95	-	0.41	3.11e-08	1.15e-06
leukocyte activation (GO:0045321)	189	9	40.88	-	0.22	3.44e-08	1.25e-06
RNA metabolic process (GO:0016070)	2659	716	23/01/1900 23,18,00	+	01,24,00	3.85e-08	1.38e-06
response to other organism (GO:0051707)	364	32	78.74	-	0.41	4.17e-08	1.45e-06
response to external biotic stimulus (GO:0043207)	364	32	78.74	-	0.41	4.17e-08	1.47e-06
chromosome segregation (GO:0007059)	125	65	01/01/1900 03,04,00	+	02,40,00	5.2e-08	1.77e-06
cell recognition (GO:0008037)	125	3	01/01/1900 03,04,00	-	0.11	8.09e-08	2.71e-06
RNA processing (GO:0006396)	485	171	104.91	+	0.0854167	8.5e-08	2.81e-06
humoral immune response (GO:0006959)	165	7	35.69	-	0.2	1.03e-07	3.37e-06
interspecies interaction between organisms (GO:0044419)	376	35	03/01/1900 09,33,00	-	0.43	1.08e-07	3.47e-06
regulation of cell activation (GO:0050865)	154	6	01/01/1900 09,31,00	-	0.18	1.13e-07	3.52e-06
regulation of leukocyte activation (GO:0002694)	153	6	01/01/1900 09,10,00	-	0.18	1.12e-07	3.54e-06
ncRNA metabolic process (GO:0034660)	260	106	02/01/1900 08,24,00	+	0.102778	1.27e-07	3.9e-06
cellular protein metabolic process (GO:0044267)	1906	530	17/01/1900 04,30,00	+	01,29,00	1.32e-07	4e-06
cellular component biogenesis (GO:0044085)	1040	316	224.97	+	01,40,00	1.36e-07	4.05e-06
regulation of immune response (GO:0050776)	205	12	01/01/1900 20,34,00	-	0.27	1.47e-07	4.35e-06
translation (GO:0006412)	236	98	02/01/1900 03,05,00	+	0.105556	1.7e-07	4.89e-06
translational elongation (GO:0006414)	236	98	02/01/1900 03,05,00	+	0.105556	1.7e-07	4.95e-06
peptide biosynthetic process (GO:0043043)	239	99	51.7	+	0.104861	1.9e-07	5.37e-06
lymphocyte activation (GO:0046649)	176	9	01/01/1900 14,07,00	-	0.24	2.06e-07	5.77e-06
defense response (GO:0006952)	395	39	03/01/1900 13,44,00	-	0.46	2.4e-07	6.62e-06
microtubule cytoskeleton organization (GO:0000226)	358	133	03/01/1900 05,44,00	+	0.0916667	2.49e-07	6.7e-06
defense response to bacterium (GO:0042742)	150	6	01/01/1900 08,45,00	-	0.18	2.48e-07	6.75e-06
immune effector process (GO:0002252)	192	11	01/01/1900 17,53,00	-	0.26	2.63e-07	7.01e-06
cell cycle phase transition (GO:0044770)	90	50	19,47,00	+	02,57,00	3.53e-07	9.29e-06
positive regulation of immune response (GO:0050778)	191	11	01/01/1900 17,32,00	-	0.27	3.88e-07	1.01e-05
macromolecule modification (GO:0043412)	1481	422	13/01/1900 08,36,00	+	01,32,00	4.19e-07	1.06e-05
sister chromatid segregation (GO:0000819)	79	46	17,09,00	+	0.13125	4.15e-07	1.06e-05
regulation of lymphocyte activation (GO:0051249)	144	6	01/01/1900 07,15,00	-	0.19	5.02e-07	1.26e-05
mitotic sister chromatid segregation (GO:0000070)	61	39	13,20,00	+	0.15	5.28e-07	1.31e-05
phagocytosis (GO:0006909)	134	5	28.99	-	0.17	5.65e-07	1.39e-05
innate immune response (GO:0045087)	232	17	02/01/1900 02,18,00	-	0.34	6.74e-07	1.64e-05
amide biosynthetic process (GO:0043604)	276	107	59.7	+	0.0965278	7.42e-07	1.78e-05
mitotic cell cycle phase transition (GO:0044772)	84	47	18,17,00	+	02,59,00	7.96e-07	1.89e-05
negative regulation of cell cycle (GO:0045786)	93	50	20,12,00	+	02,49,00	8.15e-07	1.91e-05
B cell receptor signaling pathway (GO:0050853)	112	3	01/01/1900 00,23,00	-	0.12	9.31e-07	2.16e-05
nuclear chromosome segregation (GO:0098813)	109	55	23,58,00	+	02,33,00	1.01e-06	2.32e-05
immune response-regulating signaling pathway (GO:0002764)	158	8	01/01/1900 10,18,00	-	0.23	1.08e-06	2.42e-05
immune response-regulating cell surface receptor signaling pathway (GO:0002768)	158	8	01/01/1900 10,18,00	-	0.23	1.08e-06	2.45e-05
positive regulation of cell activation (GO:0050867)	130	5	01/01/1900 04,12,00	-	0.18	1.23e-06	2.72e-05
positive regulation of leukocyte activation (GO:0002696)	130	5	01/01/1900 04,12,00	-	0.18	1.23e-06	2.75e-05
positive regulation of immune system process (GO:0002684)	234	18	50.62	-	0.36	1.26e-06	2.75e-05
ribosome biogenesis (GO:0042254)	178	77	01/01/1900 14,50,00	+	02,00,00	1.35e-06	2.91e-05
immune response-activating signal transduction (GO:0002757)	154	8	01/01/1900 09,31,00	-	0.24	1.51e-06	3.2e-05
immune response-activating cell surface receptor signaling pathway (GO:0002429)	154	8	01/01/1900 09,31,00	-	0.24	1.51e-06	3.23e-05
regulation of cell cycle process (GO:0010564)	110	55	1.01319	+	02,31,00	1.67e-06	3.47e-05
cytoskeleton organization (GO:0007010)	649	207	05/01/1900 20,39,00	+	01,47,00	1.67e-06	3.49e-05
nucleocytoplasmic transport (GO:0006913)	105	53	0.965972	+	02,33,00	1.73e-06	3.52e-05
nuclear transport (GO:0051169)	105	53	0.965972	+	02,33,00	1.73e-06	3.55e-05
defense response to other organism (GO:0098542)	288	26	02/01/1900 14,30,00	-	0.42	2.33e-06	4.72e-05
positive regulation of lymphocyte activation (GO:0051251)	125	5	01/01/1900 03,04,00	-	0.18	2.6e-06	5.2e-05
protein localization to organelle (GO:0033365)	358	127	03/01/1900 05,44,00	+	0.0861111	3.44e-06	6.83e-05
ncRNA processing (GO:0034470)	210	85	01/01/1900 21,43,00	+	0.102083	3.49e-06	6.86e-05
activation of immune response (GO:0002253)	165	10	35.69	-	0.28	3.72e-06	7.25e-05
response to external stimulus (GO:0009605)	611	79	05/01/1900 12,17,00	-	0.6	4.07e-06	7.86e-05
double-strand break repair (GO:0006302)	99	50	21,42,00	+	02,33,00	4.16e-06	7.97e-05
cell cycle checkpoint (GO:0000075)	52	33	11,25,00	+	0.147917	4.96e-06	9.4e-05
sensory perception (GO:0007600)	129	6	27.9	-	0.22	7.02e-06	0.000132
peptide metabolic process (GO:0006518)	307	111	02/01/1900 18,41,00	+	0.0881944	7.54e-06	0.000141
organic cyclic compound biosynthetic process (GO:1901362)	2350	616	21/01/1900 04,34,00	+	01,21,00	8.5e-06	0.000157
antigen receptor-mediated signaling pathway (GO:0050851)	142	8	30.72	-	0.26	8.77e-06	0.000161
negative regulation of biological process (GO:0048519)	1167	332	10/01/1900 12,44,00	+	01,32,00	9.4e-06	0.000171
nucleobase-containing compound biosynthetic process (GO:0034654)	2297	603	496.87	+	01,21,00	9.91e-06	0.000179
heterocycle biosynthetic process (GO:0018130)	2322	608	20/01/1900 22,28,00	+	01,21,00	1.09e-05	0.000195
protein modification process (GO:0036211)	1383	384	12/01/1900 11,16,00	+	01,28,00	1.12e-05	0.000196
cellular protein modification process (GO:0006464)	1383	384	12/01/1900 11,16,00	+	01,28,00	1.12e-05	0.000198
regulation of macromolecule metabolic process (GO:0060255)	2931	750	26/01/1900 10,02,00	+	01,18,00	1.14e-05	0.000199
recombinational repair (GO:0000725)	66	37	14,28,00	+	02,59,00	1.21e-05	0.00021
rRNA metabolic process (GO:0016072)	124	56	26.82	+	02,09,00	1.29e-05	0.000222
aromatic compound biosynthetic process (GO:0019438)	2323	607	20/01/1900 22,50,00	+	01,21,00	1.38e-05	0.000235
regulation of immune system process (GO:0002682)	297	30	02/01/1900 16,25,00	-	0.47	1.52e-05	0.000257
organonitrogen compound biosynthetic process (GO:1901566)	657	202	05/01/1900 22,12,00	+	01,42,00	1.54e-05	0.000258
double-strand break repair via homologous recombination (GO:0000724)	64	36	0.6	+	0.125	1.65e-05	0.000275
rRNA processing (GO:0006364)	117	53	01/01/1900 01,31,00	+	02,09,00	1.91e-05	0.000315
protein import into nucleus (GO:0006606)	52	31	11,25,00	+	0.136111	2.03e-05	0.00033
import into nucleus (GO:0051170)	52	31	11,25,00	+	0.136111	2.03e-05	0.000332
negative regulation of cell cycle process (GO:0010948)	39	26	08,44,00	+	03,08,00	2.43e-05	0.000394
regulation of mitotic cell cycle (GO:0007346)	103	48	22,28,00	+	02,15,00	2.56e-05	0.000411
regulation of cell cycle phase transition (GO:1901987)	59	33	0.552778	+	02,59,00	3e-05	0.000479
cellular amide metabolic process (GO:0043603)	407	134	03/01/1900 16,04,00	+	01,52,00	3.98e-05	0.000625
organonitrogen compound metabolic process (GO:1901564)	2699	689	583.83	+	01,18,00	3.97e-05	0.000628
nervous system process (GO:0050877)	220	20	01/01/1900 23,59,00	-	0.42	4.08e-05	0.000636
cellular macromolecule localization (GO:0070727)	740	219	06/01/1900 16,07,00	+	01,37,00	5.03e-05	0.000779
protein metabolic process (GO:0019538)	2236	579	483.68	+	01,20,00	5.55e-05	0.000853
protein import (GO:0017038)	85	41	18,39,00	+	02,23,00	5.61e-05	0.000857
DNA recombination (GO:0006310)	109	49	23,58,00	+	02,08,00	5.76e-05	0.000873
cellular protein localization (GO:0034613)	738	218	159.64	+	01,37,00	5.88e-05	0.000885
regulation of metabolic process (GO:0019222)	3093	777	27/01/1900 21,06,00	+	01,16,00	6.28e-05	0.000938
regulation of mitotic cell cycle phase transition (GO:1901990)	53	30	11,46,00	+	0.126389	6.72e-05	0.000997
nuclear export (GO:0051168)	71	36	15,36,00	+	02,34,00	6.8e-05	0.001
system process (GO:0003008)	302	33	02/01/1900 17,33,00	-	0.51	6.87e-05	0.00101
DNA integrity checkpoint (GO:0031570)	35	23	07,57,00	+	03,04,00	8.54e-05	0.00124
RNA localization (GO:0006403)	69	35	0.647917	+	02,34,00	8.89e-05	0.00128
protein localization to nucleus (GO:0034504)	57	31	12,33,00	+	02,51,00	0.000111	0.0016
nucleobase-containing compound transport (GO:0015931)	73	36	0.679861	+	02,28,00	0.000125	0.00178
protein-containing complex subunit organization (GO:0043933)	516	159	111.62	+	01,42,00	0.000125	0.00178
establishment of RNA localization (GO:0051236)	64	33	0.6	+	02,38,00	0.000141	0.00196
nucleic acid transport (GO:0050657)	64	33	0.6	+	02,38,00	0.000141	0.00197
RNA transport (GO:0050658)	64	33	0.6	+	02,38,00	0.000141	0.00199
negative regulation of mitotic cell cycle phase transition (GO:1901991)	31	21	0.299306	+	03,13,00	0.000148	0.00204
nitrogen compound transport (GO:0071705)	758	219	163.97	+	01,34,00	0.000169	0.00233
negative regulation of cellular process (GO:0048523)	1045	290	09/01/1900 10,05,00	+	01,28,00	0.000172	0.00235
negative regulation of cell cycle phase transition (GO:1901988)	32	21	0.313889	+	03,03,00	0.000183	0.00248
cellular component assembly (GO:0022607)	909	256	196.63	+	01,30,00	0.00019	0.00256
negative regulation of macromolecule metabolic process (GO:0010605)	636	188	05/01/1900 17,58,00	+	01,37,00	0.000204	0.00274
negative regulation of mitotic cell cycle (GO:0045930)	58	30	12,55,00	+	02,39,00	0.000219	0.00291
cytoplasmic translation (GO:0002181)	54	29	0.505556	+	02,48,00	0.000233	0.00308
microtubule-based movement (GO:0007018)	223	79	02/01/1900 00,24,00	+	0.0861111	0.000261	0.00343
tRNA metabolic process (GO:0006399)	108	46	23,36,00	+	0.109028	0.000276	0.0036
RNA export from nucleus (GO:0006405)	61	31	13,20,00	+	02,35,00	0.000288	0.00375
intracellular protein transport (GO:0006886)	536	161	115.94	+	01,39,00	0.000293	0.00376
regulation of nitrogen compound metabolic process (GO:0051171)	2715	680	24/01/1900 11,29,00	+	01,16,00	0.000292	0.00377
protein-containing complex localization (GO:0031503)	210	75	01/01/1900 21,43,00	+	0.0868056	0.000314	0.00401
regulation of primary metabolic process (GO:0080090)	2743	685	24/01/1900 17,35,00	+	01,15,00	0.00034	0.00431
protein localization (GO:0008104)	829	234	07/01/1900 11,32,00	+	01,30,00	0.000355	0.00448
mRNA metabolic process (GO:0016071)	315	103	02/01/1900 20,14,00	+	01,51,00	0.000373	0.00466
phosphorus metabolic process (GO:0006793)	1103	300	238.6	+	01,26,00	0.000372	0.00466
mitotic cell cycle checkpoint (GO:0007093)	40	23	0.378472	+	0.129167	0.00038	0.00471
negative regulation of metabolic process (GO:0009892)	667	193	06/01/1900 00,28,00	+	01,34,00	0.000395	0.00481
DNA replication initiation (GO:0006270)	17	14	0.172222	+	0.18125	0.000391	0.00481
phosphate-containing compound metabolic process (GO:0006796)	1090	297	235.78	+	01,26,00	0.000394	0.00483
macromolecule localization (GO:0033036)	943	261	203.98	+	01,28,00	0.000432	0.00524
nuclear DNA replication (GO:0033260)	15	13	03,24,00	+	04,01,00	0.000451	0.00541
cell cycle DNA replication (GO:0044786)	15	13	03,24,00	+	04,01,00	0.000451	0.00544
regulation of cellular metabolic process (GO:0031323)	2835	704	25/01/1900 13,25,00	+	01,15,00	0.000486	0.0058
sensory perception of chemical stimulus (GO:0007606)	89	5	19,25,00	-	0.26	0.000614	0.00728
ribonucleoprotein complex assembly (GO:0022618)	104	43	22,50,00	+	0.104861	0.000698	0.00824
DNA geometric change (GO:0032392)	19	14	04,11,00	+	03,41,00	0.000846	0.00992
