# Supplementary material for: Detecting host responses to microbial stimulation using primary epithelial organoids
Source: Gut Microbes. 2023 Nov 22;15(2):2281012. doi: 10.1080/19490976.2023.2281012 (PMC10730191; doi:10.1080/19490976.2023.2281012)
Supplement: Supplemental Material [file KGMI_A_2281012_SM9287.zip › TableS3.xlsx]

## Sheet: GO-BIF
query	significant	p_value	term_size	query_size	intersection_size	precision	recall	term_id	source	term_name	effective_domain_size	source_order	parents
query_1	TRUE	4.91775e-09	188	113	14	0.123894	0.0744681	GO:0006413	GO:BP	translational initiation	21209	2447	GO:0006412
query_1	TRUE	4.91775e-09	188	113	14	0.123894	0.0744681	GO:0006413	GO:BP	translational initiation	21209	2447	GO:0044237
query_1	TRUE	1.22284e-08	101	113	11	0.0973451	0.108911	GO:0006613	GO:BP	cotranslational protein targeting to membrane	21209	2629	GO:0006612
query_1	TRUE	2.34674e-08	175	113	13	0.115044	0.0742857	GO:0019083	GO:BP	viral transcription	21209	6506	GO:0016032
query_1	TRUE	2.34674e-08	175	113	13	0.115044	0.0742857	GO:0019083	GO:BP	viral transcription	21209	6506	GO:0019080
query_1	TRUE	7.41822e-08	192	113	13	0.115044	0.0677083	GO:0019080	GO:BP	viral gene expression	21209	6503	GO:0016032
query_1	TRUE	1.81728e-07	96	113	10	0.0884956	0.104167	GO:0006614	GO:BP	SRP-dependent cotranslational protein targeting to membrane	21209	2630	GO:0006613
query_1	TRUE	1.81728e-07	96	113	10	0.0884956	0.104167	GO:0006614	GO:BP	SRP-dependent cotranslational protein targeting to membrane	21209	2630	GO:0045047
query_1	TRUE	5.898e-07	548	115	19	0.165217	0.0346715	GO:0072594	GO:BP	establishment of protein localization to organelle	21209	20740	GO:0033365
query_1	TRUE	5.898e-07	548	115	19	0.165217	0.0346715	GO:0072594	GO:BP	establishment of protein localization to organelle	21209	20740	GO:0045184
query_1	TRUE	7.00649e-07	625	113	21	0.185841	0.0336	GO:0006412	GO:BP	translation	21209	2446	GO:0010467
query_1	TRUE	7.00649e-07	625	113	21	0.185841	0.0336	GO:0006412	GO:BP	translation	21209	2446	GO:0034645
query_1	TRUE	7.00649e-07	625	113	21	0.185841	0.0336	GO:0006412	GO:BP	translation	21209	2446	GO:0043043
query_1	TRUE	7.00649e-07	625	113	21	0.185841	0.0336	GO:0006412	GO:BP	translation	21209	2446	GO:0044267
query_1	TRUE	7.1013e-07	110	113	10	0.0884956	0.0909091	GO:0045047	GO:BP	protein targeting to ER	21209	13272	GO:0006605
query_1	TRUE	7.1013e-07	110	113	10	0.0884956	0.0909091	GO:0045047	GO:BP	protein targeting to ER	21209	13272	GO:0072599
query_1	TRUE	1.01246e-06	114	113	10	0.0884956	0.0877193	GO:0072599	GO:BP	establishment of protein localization to endoplasmic reticulum	21209	20745	GO:0070972
query_1	TRUE	1.01246e-06	114	113	10	0.0884956	0.0877193	GO:0072599	GO:BP	establishment of protein localization to endoplasmic reticulum	21209	20745	GO:0072594
query_1	TRUE	1.27141e-06	644	113	21	0.185841	0.0326087	GO:0043043	GO:BP	peptide biosynthetic process	21209	12257	GO:0006518
query_1	TRUE	1.27141e-06	644	113	21	0.185841	0.0326087	GO:0043043	GO:BP	peptide biosynthetic process	21209	12257	GO:0043604
query_1	TRUE	1.27141e-06	644	113	21	0.185841	0.0326087	GO:0043043	GO:BP	peptide biosynthetic process	21209	12257	GO:1901566
query_1	TRUE	1.97889e-06	120	113	10	0.0884956	0.0833333	GO:0000184	GO:BP	nuclear-transcribed mRNA catabolic process, nonsense-mediated decay	21209	79	GO:0000956
query_1	TRUE	4.60831e-06	775	113	22	0.19469	0.0283871	GO:0043604	GO:BP	amide biosynthetic process	21209	12589	GO:0043603
query_1	TRUE	4.60831e-06	775	113	22	0.19469	0.0283871	GO:0043604	GO:BP	amide biosynthetic process	21209	12589	GO:0044271
query_1	TRUE	5.75153e-06	776	113	21	0.185841	0.0270619	GO:0016032	GO:BP	viral process	21209	5700	GO:0044403
query_1	TRUE	7.0937e-06	138	113	10	0.0884956	0.0724638	GO:0070972	GO:BP	protein localization to endoplasmic reticulum	21209	19528	GO:0033365
query_1	TRUE	8.83246e-06	833	113	22	0.19469	0.0264106	GO:0044419	GO:BP	interspecies interaction between organisms	21209	12959	GO:0051704
query_1	TRUE	1.64462e-05	188	113	11	0.0973451	0.0585106	GO:0006612	GO:BP	protein targeting to membrane	21209	2628	GO:0006605
query_1	TRUE	1.64462e-05	188	113	11	0.0973451	0.0585106	GO:0006612	GO:BP	protein targeting to membrane	21209	2628	GO:0090150
query_1	TRUE	1.68727e-05	810	113	21	0.185841	0.0259259	GO:0044403	GO:BP	symbiotic process	21209	12947	GO:0044419
query_1	TRUE	1.78255e-05	896	115	22	0.191304	0.0245536	GO:0033365	GO:BP	protein localization to organelle	21209	9485	GO:0034613
query_1	TRUE	2.06452e-05	1630	113	31	0.274336	0.0190184	GO:1901566	GO:BP	organonitrogen compound biosynthetic process	21209	25069	GO:1901564
query_1	TRUE	2.06452e-05	1630	113	31	0.274336	0.0190184	GO:1901566	GO:BP	organonitrogen compound biosynthetic process	21209	25069	GO:1901576
query_1	TRUE	2.4347e-05	761	113	21	0.185841	0.0275953	GO:0006518	GO:BP	peptide metabolic process	21209	2536	GO:0043603
query_1	TRUE	2.4347e-05	761	113	21	0.185841	0.0275953	GO:0006518	GO:BP	peptide metabolic process	21209	2536	GO:1901564
query_1	TRUE	4.68726e-05	316	113	13	0.115044	0.0411392	GO:0090150	GO:BP	establishment of protein localization to membrane	21209	21624	GO:0045184
query_1	TRUE	4.68726e-05	316	113	13	0.115044	0.0411392	GO:0090150	GO:BP	establishment of protein localization to membrane	21209	21624	GO:0072657
query_1	TRUE	0.000375761	205	113	10	0.0884956	0.0487805	GO:0000956	GO:BP	nuclear-transcribed mRNA catabolic process	21209	339	GO:0006402
query_1	TRUE	0.00045657	1004	113	22	0.19469	0.0219124	GO:0043603	GO:BP	cellular amide metabolic process	21209	12588	GO:0034641
query_1	TRUE	0.00109362	415	113	13	0.115044	0.0313253	GO:0006605	GO:BP	protein targeting	21209	2621	GO:0006886
query_1	TRUE	0.00259386	5136	136	66	0.485294	0.0128505	GO:0044249	GO:BP	cellular biosynthetic process	21209	12858	GO:0009058
query_1	TRUE	0.00259386	5136	136	66	0.485294	0.0128505	GO:0044249	GO:BP	cellular biosynthetic process	21209	12858	GO:0044237
query_1	TRUE	0.00289144	4500	122	55	0.45082	0.0122222	GO:0044267	GO:BP	cellular protein metabolic process	21209	12869	GO:0019538
query_1	TRUE	0.00289144	4500	122	55	0.45082	0.0122222	GO:0044267	GO:BP	cellular protein metabolic process	21209	12869	GO:0044260
query_1	TRUE	0.00441374	389	113	12	0.106195	0.0308483	GO:0006401	GO:BP	RNA catabolic process	21209	2436	GO:0016070
query_1	TRUE	0.00441374	389	113	12	0.106195	0.0308483	GO:0006401	GO:BP	RNA catabolic process	21209	2436	GO:0034655
query_1	TRUE	0.00441374	389	113	12	0.106195	0.0308483	GO:0006401	GO:BP	RNA catabolic process	21209	2436	GO:0044265
query_1	TRUE	0.00453588	5210	136	66	0.485294	0.0126679	GO:1901576	GO:BP	organic substance biosynthetic process	21209	25078	GO:0009058
query_1	TRUE	0.00453588	5210	136	66	0.485294	0.0126679	GO:1901576	GO:BP	organic substance biosynthetic process	21209	25078	GO:0071704
query_1	TRUE	0.00586546	4129	135	56	0.414815	0.0135626	GO:0044271	GO:BP	cellular nitrogen compound biosynthetic process	21209	12872	GO:0034641
query_1	TRUE	0.00586546	4129	135	56	0.414815	0.0135626	GO:0044271	GO:BP	cellular nitrogen compound biosynthetic process	21209	12872	GO:0044249
query_1	TRUE	0.0062113	73	113	6	0.0530973	0.0821918	GO:0042273	GO:BP	ribosomal large subunit biogenesis	21209	11789	GO:0022613
query_1	TRUE	0.0062113	73	113	6	0.0530973	0.0821918	GO:0042273	GO:BP	ribosomal large subunit biogenesis	21209	11789	GO:0042254
query_1	TRUE	0.00652193	4918	122	58	0.47541	0.0117934	GO:0019538	GO:BP	protein metabolic process	21209	6836	GO:0043170
query_1	TRUE	0.00652193	4918	122	58	0.47541	0.0117934	GO:0019538	GO:BP	protein metabolic process	21209	6836	GO:0044238
query_1	TRUE	0.00652193	4918	122	58	0.47541	0.0117934	GO:0019538	GO:BP	protein metabolic process	21209	6836	GO:1901564
query_1	TRUE	0.0073508	968	109	20	0.183486	0.0206612	GO:0034097	GO:BP	response to cytokine	21209	9754	GO:0010033
query_1	TRUE	0.00832368	5293	136	66	0.485294	0.0124693	GO:0009058	GO:BP	biosynthetic process	21209	3706	GO:0008152
query_1	TRUE	0.00967857	350	113	11	0.0973451	0.0314286	GO:0006402	GO:BP	mRNA catabolic process	21209	2437	GO:0006401
query_1	TRUE	0.00967857	350	113	11	0.0973451	0.0314286	GO:0006402	GO:BP	mRNA catabolic process	21209	2437	GO:0010629
query_1	TRUE	0.00967857	350	113	11	0.0973451	0.0314286	GO:0006402	GO:BP	mRNA catabolic process	21209	2437	GO:0016071
query_1	TRUE	0.014611	6955	135	79	0.585185	0.0113587	GO:0044260	GO:BP	cellular macromolecule metabolic process	21209	12865	GO:0043170
query_1	TRUE	0.014611	6955	135	79	0.585185	0.0113587	GO:0044260	GO:BP	cellular macromolecule metabolic process	21209	12865	GO:0044237
query_1	TRUE	0.0154405	574	113	14	0.123894	0.0243902	GO:0072657	GO:BP	protein localization to membrane	21209	20802	GO:0034613
query_1	TRUE	0.0155708	510	113	13	0.115044	0.0254902	GO:0034655	GO:BP	nucleobase-containing compound catabolic process	21209	10096	GO:0006139
query_1	TRUE	0.0155708	510	113	13	0.115044	0.0254902	GO:0034655	GO:BP	nucleobase-containing compound catabolic process	21209	10096	GO:0019439
query_1	TRUE	0.0155708	510	113	13	0.115044	0.0254902	GO:0034655	GO:BP	nucleobase-containing compound catabolic process	21209	10096	GO:0044270
query_1	TRUE	0.0155708	510	113	13	0.115044	0.0254902	GO:0034655	GO:BP	nucleobase-containing compound catabolic process	21209	10096	GO:0046700
query_1	TRUE	0.0155708	510	113	13	0.115044	0.0254902	GO:0034655	GO:BP	nucleobase-containing compound catabolic process	21209	10096	GO:1901361
query_1	TRUE	0.0160805	4252	135	56	0.414815	0.0131703	GO:0009059	GO:BP	macromolecule biosynthetic process	21209	3707	GO:0043170
query_1	TRUE	0.0160805	4252	135	56	0.414815	0.0131703	GO:0009059	GO:BP	macromolecule biosynthetic process	21209	3707	GO:1901576
query_1	TRUE	0.0169505	5735	122	63	0.516393	0.0109852	GO:1901564	GO:BP	organonitrogen compound metabolic process	21209	25067	GO:0006807
query_1	TRUE	0.0169505	5735	122	63	0.516393	0.0109852	GO:1901564	GO:BP	organonitrogen compound metabolic process	21209	25067	GO:0071704
query_1	TRUE	0.0235513	4	24	2	0.0833333	0.5	GO:2000554	GO:BP	regulation of T-helper 1 cell cytokine production	21209	30048	GO:0002724
query_1	TRUE	0.0235513	4	24	2	0.0833333	0.5	GO:2000554	GO:BP	regulation of T-helper 1 cell cytokine production	21209	30048	GO:0002825
query_1	TRUE	0.0235513	4	24	2	0.0833333	0.5	GO:2000554	GO:BP	regulation of T-helper 1 cell cytokine production	21209	30048	GO:0035744
query_1	TRUE	0.0235513	4	24	2	0.0833333	0.5	GO:2000556	GO:BP	positive regulation of T-helper 1 cell cytokine production	21209	30050	GO:0002726
query_1	TRUE	0.0235513	4	24	2	0.0833333	0.5	GO:2000556	GO:BP	positive regulation of T-helper 1 cell cytokine production	21209	30050	GO:0002827
query_1	TRUE	0.0235513	4	24	2	0.0833333	0.5	GO:2000556	GO:BP	positive regulation of T-helper 1 cell cytokine production	21209	30050	GO:0035744
query_1	TRUE	0.0235513	4	24	2	0.0833333	0.5	GO:2000556	GO:BP	positive regulation of T-helper 1 cell cytokine production	21209	30050	GO:2000554
query_1	TRUE	0.0284106	1109	113	19	0.168142	0.0171326	GO:0006886	GO:BP	intracellular protein transport	21209	2873	GO:0015031
query_1	TRUE	0.0284106	1109	113	19	0.168142	0.0171326	GO:0006886	GO:BP	intracellular protein transport	21209	2873	GO:0034613
query_1	TRUE	0.0284106	1109	113	19	0.168142	0.0171326	GO:0006886	GO:BP	intracellular protein transport	21209	2873	GO:0046907
query_1	TRUE	0.0286269	124	109	7	0.0642202	0.0564516	GO:0000187	GO:BP	activation of MAPK activity	21209	82	GO:0032147
query_1	TRUE	0.0286269	124	109	7	0.0642202	0.0564516	GO:0000187	GO:BP	activation of MAPK activity	21209	82	GO:0043406
query_1	TRUE	0.0308709	4142	135	54	0.4	0.0130372	GO:0034645	GO:BP	cellular macromolecule biosynthetic process	21209	10090	GO:0009059
query_1	TRUE	0.0308709	4142	135	54	0.4	0.0130372	GO:0034645	GO:BP	cellular macromolecule biosynthetic process	21209	10090	GO:0044249
query_1	TRUE	0.0308709	4142	135	54	0.4	0.0130372	GO:0034645	GO:BP	cellular macromolecule biosynthetic process	21209	10090	GO:0044260
query_1	TRUE	0.0314523	33	24	3	0.125	0.0909091	GO:0042088	GO:BP	T-helper 1 type immune response	21209	11645	GO:0002460
query_1	TRUE	0.033474	889	109	18	0.165138	0.0202475	GO:0071345	GO:BP	cellular response to cytokine stimulus	21209	19733	GO:0034097
query_1	TRUE	0.033474	889	109	18	0.165138	0.0202475	GO:0071345	GO:BP	cellular response to cytokine stimulus	21209	19733	GO:0071310
query_1	TRUE	0.0368492	549	113	13	0.115044	0.0236794	GO:0046700	GO:BP	heterocycle catabolic process	21209	14597	GO:0044248
query_1	TRUE	0.0368492	549	113	13	0.115044	0.0236794	GO:0046700	GO:BP	heterocycle catabolic process	21209	14597	GO:0046483
query_1	TRUE	0.0374959	551	113	13	0.115044	0.0235935	GO:0044270	GO:BP	cellular nitrogen compound catabolic process	21209	12871	GO:0034641
query_1	TRUE	0.0374959	551	113	13	0.115044	0.0235935	GO:0044270	GO:BP	cellular nitrogen compound catabolic process	21209	12871	GO:0044248
query_1	TRUE	0.0484661	563	113	13	0.115044	0.0230906	GO:0019439	GO:BP	aromatic compound catabolic process	21209	6742	GO:0006725
query_1	TRUE	0.0484661	563	113	13	0.115044	0.0230906	GO:0019439	GO:BP	aromatic compound catabolic process	21209	6742	GO:0044248
query_1	TRUE	0.0485579	196	115	8	0.0695652	0.0408163	GO:0006457	GO:BP	protein folding	21209	2481	GO:0009987
query_1	TRUE	1.21107e-07	103	113	10	0.0884956	0.0970874	GO:0022626	GO:CC	cytosolic ribosome	21209	1034	GO:0005829
query_1	TRUE	1.21107e-07	103	113	10	0.0884956	0.0970874	GO:0022626	GO:CC	cytosolic ribosome	21209	1034	GO:0005840
query_1	TRUE	2.57491e-06	186	113	11	0.0973451	0.0591398	GO:0044391	GO:CC	ribosomal subunit	21209	2357	GO:0005840
query_1	TRUE	2.57491e-06	186	113	11	0.0973451	0.0591398	GO:0044391	GO:CC	ribosomal subunit	21209	2357	GO:1990904
query_1	TRUE	2.99496e-06	233	113	12	0.106195	0.0515021	GO:0005840	GO:CC	ribosome	21209	497	GO:0043232
query_1	TRUE	0.000108229	4623	115	53	0.46087	0.0114644	GO:0005829	GO:CC	cytosol	21209	487	GO:0005737
query_1	TRUE	0.000108229	4623	115	53	0.46087	0.0114644	GO:0005829	GO:CC	cytosol	21209	487	GO:0110165
query_1	TRUE	0.000282055	55	113	6	0.0530973	0.109091	GO:0022625	GO:CC	cytosolic large ribosomal subunit	21209	1033	GO:0015934
query_1	TRUE	0.000282055	55	113	6	0.0530973	0.109091	GO:0022625	GO:CC	cytosolic large ribosomal subunit	21209	1033	GO:0022626
query_1	TRUE	0.000351223	667	113	16	0.141593	0.023988	GO:1990904	GO:CC	ribonucleoprotein complex	21209	4434	GO:0032991
query_1	TRUE	0.00136343	114	113	7	0.0619469	0.0614035	GO:0015934	GO:CC	large ribosomal subunit	21209	857	GO:0044391
query_1	TRUE	0.00209982	9834	119	89	0.747899	0.00905023	GO:0005737	GO:CC	cytoplasm	21209	402	GO:0005622
query_1	TRUE	0.00209982	9834	119	89	0.747899	0.00905023	GO:0005737	GO:CC	cytoplasm	21209	402	GO:0110165
query_1	TRUE	0.00904455	77	219	8	0.0365297	0.103896	GO:0000786	GO:CC	nucleosome	21209	112	GO:0000785
query_1	TRUE	0.00904455	77	219	8	0.0365297	0.103896	GO:0000786	GO:CC	nucleosome	21209	112	GO:0032993
query_1	TRUE	0.00904455	77	219	8	0.0365297	0.103896	GO:0000786	GO:CC	nucleosome	21209	112	GO:0044815
query_1	TRUE	0.0148208	85	219	8	0.0365297	0.0941176	GO:0044815	GO:CC	DNA packaging complex	21209	2442	GO:0032991
query_1	TRUE	0.0263411	4490	115	49	0.426087	0.0109131	GO:0032991	GO:CC	protein-containing complex	21209	1590	GO:0005575
query_1	TRUE	0.0385366	45	111	4	0.036036	0.0888889	GO:0022627	GO:CC	cytosolic small ribosomal subunit	21209	1035	GO:0015935
query_1	TRUE	0.0385366	45	111	4	0.036036	0.0888889	GO:0022627	GO:CC	cytosolic small ribosomal subunit	21209	1035	GO:0022626
query_1	TRUE	4.91822e-08	162	113	12	0.106195	0.0740741	GO:0003735	GO:MF	structural constituent of ribosome	21209	466	GO:0005198
query_1	TRUE	0.000124367	108	115	8	0.0695652	0.0740741	GO:0051082	GO:MF	unfolded protein binding	21209	9200	GO:0005515
query_1	TRUE	0.00136555	529	113	15	0.132743	0.0283554	GO:0005198	GO:MF	structural molecule activity	21209	1721	GO:0003674
query_1	TRUE	0.00243616	1571	133	29	0.218045	0.0184596	GO:0003723	GO:MF	RNA binding	21209	455	GO:0003676
query_1	TRUE	0.0105722	279	113	9	0.079646	0.0322581	GO:0031625	GO:MF	ubiquitin protein ligase binding	21209	5152	GO:0044389
query_1	TRUE	0.0160263	294	113	9	0.079646	0.0306122	GO:0044389	GO:MF	ubiquitin-like protein ligase binding	21209	7153	GO:0019899

## Sheet: GO-shared
query	significant	p_value	term_size	query_size	intersection_size	precision	recall	term_id	source	term_name	effective_domain_size	source_order	parents				query	significant	p_value	term_size	query_size	intersection_size	precision	recall	term_id	source	recall	term_name	effective_domain_size	source_order	parents
query_1	TRUE	1.23516e-14	612	42	20	0.47619	0.0326797	GO:0019221	GO:BP	cytokine-mediated signaling pathway	21209	6540	GO:0007166				query_1	TRUE	1.23516e-14	612	42	20	0.47619	0.0326797	GO:0019221	GO:BP		cytokine-mediated signaling pathway	21209	6540	GO:0007166
query_1	TRUE	1.23516e-14	612	42	20	0.47619	0.0326797	GO:0019221	GO:BP	cytokine-mediated signaling pathway	21209	6540	GO:0071345				query_1	TRUE	1.23516e-14	612	42	20	0.47619	0.0326797	GO:0019221	GO:BP		cytokine-mediated signaling pathway	21209	6540	GO:0071345
query_1	TRUE	2.00966e-14	148	35	13	0.371429	0.0878378	GO:0071222	GO:BP	cellular response to lipopolysaccharide	21209	19616	GO:0032496				query_1	TRUE	2.00966e-14	148	35	13	0.371429	0.0878378	GO:0071222	GO:BP		cellular response to lipopolysaccharide	21209	19616	GO:0032496
query_1	TRUE	2.00966e-14	148	35	13	0.371429	0.0878378	GO:0071222	GO:BP	cellular response to lipopolysaccharide	21209	19616	GO:0071219				query_1	TRUE	2.00966e-14	148	35	13	0.371429	0.0878378	GO:0071222	GO:BP		cellular response to lipopolysaccharide	21209	19616	GO:0071219
query_1	TRUE	2.00966e-14	148	35	13	0.371429	0.0878378	GO:0071222	GO:BP	cellular response to lipopolysaccharide	21209	19616	GO:0071396				query_1	TRUE	2.00966e-14	148	35	13	0.371429	0.0878378	GO:0071222	GO:BP		cellular response to lipopolysaccharide	21209	19616	GO:0071396
query_1	TRUE	2.00966e-14	148	35	13	0.371429	0.0878378	GO:0071222	GO:BP	cellular response to lipopolysaccharide	21209	19616	GO:1901701				query_1	TRUE	2.00966e-14	148	35	13	0.371429	0.0878378	GO:0071222	GO:BP		cellular response to lipopolysaccharide	21209	19616	GO:1901701
query_1	TRUE	4.10534e-14	153	35	13	0.371429	0.0849673	GO:0071219	GO:BP	cellular response to molecule of bacterial origin	21209	19613	GO:0002237				query_1	TRUE	4.10534e-14	153	35	13	0.371429	0.0849673	GO:0071219	GO:BP		cellular response to molecule of bacterial origin	21209	19613	GO:0002237
query_1	TRUE	4.10534e-14	153	35	13	0.371429	0.0849673	GO:0071219	GO:BP	cellular response to molecule of bacterial origin	21209	19613	GO:0071216				query_1	TRUE	4.10534e-14	153	35	13	0.371429	0.0849673	GO:0071219	GO:BP		cellular response to molecule of bacterial origin	21209	19613	GO:0071216
query_1	TRUE	7.57739e-14	498	52	21	0.403846	0.0421687	GO:0006954	GO:BP	inflammatory response	21209	2931	GO:0006952				query_1	TRUE	7.57739e-14	498	52	21	0.403846	0.0421687	GO:0006954	GO:BP		inflammatory response	21209	2931	GO:0006952
query_1	TRUE	1.53257e-13	175	35	13	0.371429	0.0742857	GO:0071216	GO:BP	cellular response to biotic stimulus	21209	19610	GO:0009607				query_1	TRUE	1.53257e-13	175	35	13	0.371429	0.0742857	GO:0071216	GO:BP		cellular response to biotic stimulus	21209	19610	GO:0009607
query_1	TRUE	1.53257e-13	175	35	13	0.371429	0.0742857	GO:0071216	GO:BP	cellular response to biotic stimulus	21209	19610	GO:0051716				query_1	TRUE	1.53257e-13	175	35	13	0.371429	0.0742857	GO:0071216	GO:BP		cellular response to biotic stimulus	21209	19610	GO:0051716
query_1	TRUE	5.56835e-13	889	42	21	0.5	0.023622	GO:0071345	GO:BP	cellular response to cytokine stimulus	21209	19733	GO:0034097				query_1	TRUE	5.56835e-13	889	42	21	0.5	0.023622	GO:0071345	GO:BP		cellular response to cytokine stimulus	21209	19733	GO:0034097
query_1	TRUE	5.56835e-13	889	42	21	0.5	0.023622	GO:0071345	GO:BP	cellular response to cytokine stimulus	21209	19733	GO:0071310				query_1	TRUE	5.56835e-13	889	42	21	0.5	0.023622	GO:0071345	GO:BP		cellular response to cytokine stimulus	21209	19733	GO:0071310
query_1	TRUE	8.04249e-13	968	54	24	0.444444	0.0247934	GO:0034097	GO:BP	response to cytokine	21209	9754	GO:0010033				query_1	TRUE	8.04249e-13	968	54	24	0.444444	0.0247934	GO:0034097	GO:BP		response to cytokine	21209	9754	GO:0010033
query_1	TRUE	9.17414e-13	1171	52	27	0.519231	0.0230572	GO:0006952	GO:BP	defense response	21209	2929	GO:0006950				query_1	TRUE	9.17414e-13	1171	52	27	0.519231	0.0230572	GO:0006952	GO:BP		defense response	21209	2929	GO:0006950
query_1	TRUE	6.17702e-12	247	52	15	0.288462	0.0607287	GO:0032496	GO:BP	response to lipopolysaccharide	21209	8884	GO:0002237				query_1	TRUE	6.17702e-12	247	52	15	0.288462	0.0607287	GO:0032496	GO:BP		response to lipopolysaccharide	21209	8884	GO:0002237
query_1	TRUE	6.17702e-12	247	52	15	0.288462	0.0607287	GO:0032496	GO:BP	response to lipopolysaccharide	21209	8884	GO:0033993				query_1	TRUE	6.17702e-12	247	52	15	0.288462	0.0607287	GO:0032496	GO:BP		response to lipopolysaccharide	21209	8884	GO:0033993
query_1	TRUE	6.17702e-12	247	52	15	0.288462	0.0607287	GO:0032496	GO:BP	response to lipopolysaccharide	21209	8884	GO:1901700				query_1	TRUE	6.17702e-12	247	52	15	0.288462	0.0607287	GO:0032496	GO:BP		response to lipopolysaccharide	21209	8884	GO:1901700
query_1	TRUE	1.40856e-11	260	52	15	0.288462	0.0576923	GO:0002237	GO:BP	response to molecule of bacterial origin	21209	909	GO:0009617				query_1	TRUE	1.40856e-11	260	52	15	0.288462	0.0576923	GO:0002237	GO:BP		response to molecule of bacterial origin	21209	909	GO:0009617
query_1	TRUE	1.40856e-11	260	52	15	0.288462	0.0576923	GO:0002237	GO:BP	response to molecule of bacterial origin	21209	909	GO:0010033				query_1	TRUE	1.40856e-11	260	52	15	0.288462	0.0576923	GO:0002237	GO:BP		response to molecule of bacterial origin	21209	909	GO:0010033
query_1	TRUE	1.40856e-11	260	52	15	0.288462	0.0576923	GO:0002237	GO:BP	response to molecule of bacterial origin	21209	909	GO:0043207				query_1	TRUE	1.40856e-11	260	52	15	0.288462	0.0576923	GO:0002237	GO:BP		response to molecule of bacterial origin	21209	909	GO:0043207
query_1	TRUE	1.66901e-11	3270	59	39	0.661017	0.0119266	GO:0006950	GO:BP	response to stress	21209	2928	GO:0050896				query_1	TRUE	1.66901e-11	3270	59	39	0.661017	0.0119266	GO:0006950	GO:BP		response to stress	21209	2928	GO:0050896
query_1	TRUE	3.7713e-10	432	35	15	0.428571	0.0347222	GO:0009617	GO:BP	response to bacterium	21209	4033	GO:0051707				query_1	TRUE	3.7713e-10	432	35	15	0.428571	0.0347222	GO:0009617	GO:BP		response to bacterium	21209	4033	GO:0051707
query_1	TRUE	1.28302e-09	475	43	15	0.348837	0.0315789	GO:0071396	GO:BP	cellular response to lipid	21209	19784	GO:0033993				query_1	TRUE	1.28302e-09	475	43	15	0.348837	0.0315789	GO:0071396	GO:BP		cellular response to lipid	21209	19784	GO:0033993
query_1	TRUE	1.28302e-09	475	43	15	0.348837	0.0315789	GO:0071396	GO:BP	cellular response to lipid	21209	19784	GO:0071310				query_1	TRUE	1.28302e-09	475	43	15	0.348837	0.0315789	GO:0071396	GO:BP		cellular response to lipid	21209	19784	GO:0071310
query_1	TRUE	1.93116e-09	151	39	10	0.25641	0.0662252	GO:0071347	GO:BP	cellular response to interleukin-1	21209	19735	GO:0070555				query_1	TRUE	1.93116e-09	151	39	10	0.25641	0.0662252	GO:0071347	GO:BP		cellular response to interleukin-1	21209	19735	GO:0070555
query_1	TRUE	1.93116e-09	151	39	10	0.25641	0.0662252	GO:0071347	GO:BP	cellular response to interleukin-1	21209	19735	GO:0071345				query_1	TRUE	1.93116e-09	151	39	10	0.25641	0.0662252	GO:0071347	GO:BP		cellular response to interleukin-1	21209	19735	GO:0071345
query_1	TRUE	2.88049e-09	1069	46	21	0.456522	0.0196445	GO:0051707	GO:BP	response to other organism	21209	16391	GO:0043207				query_1	TRUE	2.88049e-09	1069	46	21	0.456522	0.0196445	GO:0051707	GO:BP		response to other organism	21209	16391	GO:0043207
query_1	TRUE	2.88049e-09	1069	46	21	0.456522	0.0196445	GO:0051707	GO:BP	response to other organism	21209	16391	GO:0051704				query_1	TRUE	2.88049e-09	1069	46	21	0.456522	0.0196445	GO:0051707	GO:BP		response to other organism	21209	16391	GO:0051704
query_1	TRUE	2.9529e-09	1070	46	21	0.456522	0.0196262	GO:0043207	GO:BP	response to external biotic stimulus	21209	12351	GO:0009605				query_1	TRUE	2.9529e-09	1070	46	21	0.456522	0.0196262	GO:0043207	GO:BP		response to external biotic stimulus	21209	12351	GO:0009605
query_1	TRUE	2.9529e-09	1070	46	21	0.456522	0.0196262	GO:0043207	GO:BP	response to external biotic stimulus	21209	12351	GO:0009607				query_1	TRUE	2.9529e-09	1070	46	21	0.456522	0.0196262	GO:0043207	GO:BP		response to external biotic stimulus	21209	12351	GO:0009607
query_1	TRUE	4.26732e-09	1097	46	21	0.456522	0.0191431	GO:0009607	GO:BP	response to biotic stimulus	21209	4024	GO:0050896				query_1	TRUE	4.26732e-09	1097	46	21	0.456522	0.0191431	GO:0009607	GO:BP		response to biotic stimulus	21209	4024	GO:0050896
query_1	TRUE	8.32931e-09	172	39	10	0.25641	0.0581395	GO:0070555	GO:BP	response to interleukin-1	21209	19266	GO:0034097				query_1	TRUE	8.32931e-09	172	39	10	0.25641	0.0581395	GO:0070555	GO:BP		response to interleukin-1	21209	19266	GO:0034097
query_1	TRUE	1.65883e-08	955	54	20	0.37037	0.0209424	GO:1901701	GO:BP	cellular response to oxygen-containing compound	21209	25181	GO:0070887				query_1	TRUE	1.65883e-08	955	54	20	0.37037	0.0209424	GO:1901701	GO:BP		cellular response to oxygen-containing compound	21209	25181	GO:0070887
query_1	TRUE	1.65883e-08	955	54	20	0.37037	0.0209424	GO:1901701	GO:BP	cellular response to oxygen-containing compound	21209	25181	GO:1901700				query_1	TRUE	1.65883e-08	955	54	20	0.37037	0.0209424	GO:1901701	GO:BP		cellular response to oxygen-containing compound	21209	25181	GO:1901700
query_1	TRUE	2.00088e-08	1357	54	23	0.425926	0.0169492	GO:0010941	GO:BP	regulation of cell death	21209	5115	GO:0008219				query_1	TRUE	2.00088e-08	1357	54	23	0.425926	0.0169492	GO:0010941	GO:BP		regulation of cell death	21209	5115	GO:0008219
query_1	TRUE	2.00088e-08	1357	54	23	0.425926	0.0169492	GO:0010941	GO:BP	regulation of cell death	21209	5115	GO:0050794				query_1	TRUE	2.00088e-08	1357	54	23	0.425926	0.0169492	GO:0010941	GO:BP		regulation of cell death	21209	5115	GO:0050794
query_1	TRUE	2.47026e-08	2329	55	30	0.545455	0.0128811	GO:0007166	GO:BP	cell surface receptor signaling pathway	21209	3111	GO:0007165				query_1	TRUE	2.47026e-08	2329	55	30	0.545455	0.0128811	GO:0007166	GO:BP		cell surface receptor signaling pathway	21209	3111	GO:0007165
query_1	TRUE	3.09193e-08	247	46	11	0.23913	0.0445344	GO:0007249	GO:BP	I-kappaB kinase/NF-kappaB signaling	21209	3187	GO:0035556				query_1	TRUE	3.09193e-08	247	46	11	0.23913	0.0445344	GO:0007249	GO:BP		I-kappaB kinase/NF-kappaB signaling	21209	3187	GO:0035556
query_1	TRUE	7.57324e-08	2665	54	30	0.555556	0.011257	GO:0010033	GO:BP	response to organic substance	21209	4358	GO:0042221				query_1	TRUE	7.57324e-08	2665	54	30	0.555556	0.011257	GO:0010033	GO:BP		response to organic substance	21209	4358	GO:0042221
query_1	TRUE	9.95736e-08	2182	43	24	0.55814	0.0109991	GO:0071310	GO:BP	cellular response to organic substance	21209	19700	GO:0010033				query_1	TRUE	9.95736e-08	2182	43	24	0.55814	0.0109991	GO:0071310	GO:BP		cellular response to organic substance	21209	19700	GO:0010033
query_1	TRUE	9.95736e-08	2182	43	24	0.55814	0.0109991	GO:0071310	GO:BP	cellular response to organic substance	21209	19700	GO:0070887				query_1	TRUE	9.95736e-08	2182	43	24	0.55814	0.0109991	GO:0071310	GO:BP		cellular response to organic substance	21209	19700	GO:0070887
query_1	TRUE	1.16479e-07	1503	36	20	0.555556	0.0133067	GO:0006955	GO:BP	immune response	21209	2932	GO:0002376				query_1	TRUE	1.16479e-07	1503	36	20	0.555556	0.0133067	GO:0006955	GO:BP		immune response	21209	2932	GO:0002376
query_1	TRUE	1.16479e-07	1503	36	20	0.555556	0.0133067	GO:0006955	GO:BP	immune response	21209	2932	GO:0050896				query_1	TRUE	1.16479e-07	1503	36	20	0.555556	0.0133067	GO:0006955	GO:BP		immune response	21209	2932	GO:0050896
query_1	TRUE	2.22047e-07	722	54	17	0.314815	0.0235457	GO:0033993	GO:BP	response to lipid	21209	9717	GO:0010033				query_1	TRUE	2.22047e-07	722	54	17	0.314815	0.0235457	GO:0033993	GO:BP		response to lipid	21209	9717	GO:0010033
query_1	TRUE	3.42033e-07	2259	59	30	0.508475	0.0132802	GO:0002376	GO:BP	immune system process	21209	1047	GO:0008150				query_1	TRUE	3.42033e-07	2259	59	30	0.508475	0.0132802	GO:0002376	GO:BP		immune system process	21209	1047	GO:0008150
query_1	TRUE	4.06862e-07	57	35	7	0.2	0.122807	GO:1990868	GO:BP	response to chemokine	21209	29439	GO:0034097				query_1	TRUE	4.06862e-07	57	35	7	0.2	0.122807	GO:1990868	GO:BP		response to chemokine	21209	29439	GO:0034097
query_1	TRUE	4.06862e-07	57	35	7	0.2	0.122807	GO:1990869	GO:BP	cellular response to chemokine	21209	29440	GO:0071345				query_1	TRUE	4.06862e-07	57	35	7	0.2	0.122807	GO:1990869	GO:BP		cellular response to chemokine	21209	29440	GO:0071345
query_1	TRUE	4.06862e-07	57	35	7	0.2	0.122807	GO:1990869	GO:BP	cellular response to chemokine	21209	29440	GO:1990868				query_1	TRUE	4.06862e-07	57	35	7	0.2	0.122807	GO:1990869	GO:BP		cellular response to chemokine	21209	29440	GO:1990868
query_1	TRUE	4.49444e-07	2074	54	27	0.5	0.0130183	GO:0009605	GO:BP	response to external stimulus	21209	4022	GO:0050896				query_1	TRUE	4.49444e-07	2074	54	27	0.5	0.0130183	GO:0009605	GO:BP		response to external stimulus	21209	4022	GO:0050896
query_1	TRUE	4.71913e-07	2669	54	29	0.537037	0.0108655	GO:0070887	GO:BP	cellular response to chemical stimulus	21209	19465	GO:0042221				query_1	TRUE	4.71913e-07	2669	54	29	0.537037	0.0108655	GO:0070887	GO:BP		cellular response to chemical stimulus	21209	19465	GO:0042221
query_1	TRUE	4.71913e-07	2669	54	29	0.537037	0.0108655	GO:0070887	GO:BP	cellular response to chemical stimulus	21209	19465	GO:0051716				query_1	TRUE	4.71913e-07	2669	54	29	0.537037	0.0108655	GO:0070887	GO:BP		cellular response to chemical stimulus	21209	19465	GO:0051716
query_1	TRUE	5.10302e-07	233	42	10	0.238095	0.0429185	GO:0071356	GO:BP	cellular response to tumor necrosis factor	21209	19744	GO:0034612				query_1	TRUE	5.10302e-07	233	42	10	0.238095	0.0429185	GO:0071356	GO:BP		cellular response to tumor necrosis factor	21209	19744	GO:0034612
query_1	TRUE	5.10302e-07	233	42	10	0.238095	0.0429185	GO:0071356	GO:BP	cellular response to tumor necrosis factor	21209	19744	GO:0071345				query_1	TRUE	5.10302e-07	233	42	10	0.238095	0.0429185	GO:0071356	GO:BP		cellular response to tumor necrosis factor	21209	19744	GO:0071345
query_1	TRUE	5.92565e-07	1775	54	24	0.444444	0.0135211	GO:0008219	GO:BP	cell death	21209	3605	GO:0009987				query_1	TRUE	5.92565e-07	1775	54	24	0.444444	0.0135211	GO:0008219	GO:BP		cell death	21209	3605	GO:0009987
query_1	TRUE	6.94664e-07	1344	55	22	0.4	0.016369	GO:0051240	GO:BP	positive regulation of multicellular organismal process	21209	16033	GO:0032501				query_1	TRUE	6.94664e-07	1344	55	22	0.4	0.016369	GO:0051240	GO:BP		positive regulation of multicellular organismal process	21209	16033	GO:0032501
query_1	TRUE	6.94664e-07	1344	55	22	0.4	0.016369	GO:0051240	GO:BP	positive regulation of multicellular organismal process	21209	16033	GO:0048518				query_1	TRUE	6.94664e-07	1344	55	22	0.4	0.016369	GO:0051240	GO:BP		positive regulation of multicellular organismal process	21209	16033	GO:0048518
query_1	TRUE	6.94664e-07	1344	55	22	0.4	0.016369	GO:0051240	GO:BP	positive regulation of multicellular organismal process	21209	16033	GO:0051239				query_1	TRUE	6.94664e-07	1344	55	22	0.4	0.016369	GO:0051240	GO:BP		positive regulation of multicellular organismal process	21209	16033	GO:0051239
query_1	TRUE	8.02171e-07	793	54	17	0.314815	0.0214376	GO:0060548	GO:BP	negative regulation of cell death	21209	17669	GO:0008219				query_1	TRUE	8.02171e-07	793	54	17	0.314815	0.0214376	GO:0060548	GO:BP		negative regulation of cell death	21209	17669	GO:0008219
query_1	TRUE	8.02171e-07	793	54	17	0.314815	0.0214376	GO:0060548	GO:BP	negative regulation of cell death	21209	17669	GO:0010941				query_1	TRUE	8.02171e-07	793	54	17	0.314815	0.0214376	GO:0060548	GO:BP		negative regulation of cell death	21209	17669	GO:0010941
query_1	TRUE	8.02171e-07	793	54	17	0.314815	0.0214376	GO:0060548	GO:BP	negative regulation of cell death	21209	17669	GO:0048523				query_1	TRUE	8.02171e-07	793	54	17	0.314815	0.0214376	GO:0060548	GO:BP		negative regulation of cell death	21209	17669	GO:0048523
query_1	TRUE	9.05688e-07	538	46	14	0.304348	0.0260223	GO:0001817	GO:BP	regulation of cytokine production	21209	602	GO:0001816				query_1	TRUE	9.05688e-07	538	46	14	0.304348	0.0260223	GO:0001817	GO:BP		regulation of cytokine production	21209	602	GO:0001816
query_1	TRUE	9.05688e-07	538	46	14	0.304348	0.0260223	GO:0001817	GO:BP	regulation of cytokine production	21209	602	GO:0051239				query_1	TRUE	9.05688e-07	538	46	14	0.304348	0.0260223	GO:0001817	GO:BP		regulation of cytokine production	21209	602	GO:0051239
query_1	TRUE	1.05115e-06	252	42	10	0.238095	0.0396825	GO:0034612	GO:BP	response to tumor necrosis factor	21209	10066	GO:0034097				query_1	TRUE	1.05115e-06	252	42	10	0.238095	0.0396825	GO:0034612	GO:BP		response to tumor necrosis factor	21209	10066	GO:0034097
query_1	TRUE	1.09275e-06	1352	54	21	0.388889	0.0155325	GO:1901700	GO:BP	response to oxygen-containing compound	21209	25180	GO:0042221				query_1	TRUE	1.09275e-06	1352	54	21	0.388889	0.0155325	GO:1901700	GO:BP		response to oxygen-containing compound	21209	25180	GO:0042221
query_1	TRUE	1.78153e-06	1240	54	20	0.37037	0.016129	GO:0042981	GO:BP	regulation of apoptotic process	21209	12216	GO:0006915				query_1	TRUE	1.78153e-06	1240	54	20	0.37037	0.016129	GO:0042981	GO:BP		regulation of apoptotic process	21209	12216	GO:0006915
query_1	TRUE	1.78153e-06	1240	54	20	0.37037	0.016129	GO:0042981	GO:BP	regulation of apoptotic process	21209	12216	GO:0043067				query_1	TRUE	1.78153e-06	1240	54	20	0.37037	0.016129	GO:0042981	GO:BP		regulation of apoptotic process	21209	12216	GO:0043067
query_1	TRUE	2.40994e-06	1258	54	20	0.37037	0.0158983	GO:0043067	GO:BP	regulation of programmed cell death	21209	12280	GO:0010941				query_1	TRUE	2.40994e-06	1258	54	20	0.37037	0.0158983	GO:0043067	GO:BP		regulation of programmed cell death	21209	12280	GO:0010941
query_1	TRUE	2.40994e-06	1258	54	20	0.37037	0.0158983	GO:0043067	GO:BP	regulation of programmed cell death	21209	12280	GO:0012501				query_1	TRUE	2.40994e-06	1258	54	20	0.37037	0.0158983	GO:0043067	GO:BP		regulation of programmed cell death	21209	12280	GO:0012501
query_1	TRUE	2.59605e-06	341	42	11	0.261905	0.0322581	GO:0001819	GO:BP	positive regulation of cytokine production	21209	604	GO:0001816				query_1	TRUE	2.59605e-06	341	42	11	0.261905	0.0322581	GO:0001819	GO:BP		positive regulation of cytokine production	21209	604	GO:0001816
query_1	TRUE	2.59605e-06	341	42	11	0.261905	0.0322581	GO:0001819	GO:BP	positive regulation of cytokine production	21209	604	GO:0001817				query_1	TRUE	2.59605e-06	341	42	11	0.261905	0.0322581	GO:0001819	GO:BP		positive regulation of cytokine production	21209	604	GO:0001817
query_1	TRUE	2.59605e-06	341	42	11	0.261905	0.0322581	GO:0001819	GO:BP	positive regulation of cytokine production	21209	604	GO:0051240				query_1	TRUE	2.59605e-06	341	42	11	0.261905	0.0322581	GO:0001819	GO:BP		positive regulation of cytokine production	21209	604	GO:0051240
query_1	TRUE	2.74084e-06	2749	54	28	0.518519	0.0101855	GO:0031325	GO:BP	positive regulation of cellular metabolic process	21209	8338	GO:0009893				query_1	TRUE	2.74084e-06	2749	54	28	0.518519	0.0101855	GO:0031325	GO:BP		positive regulation of cellular metabolic process	21209	8338	GO:0009893
query_1	TRUE	2.74084e-06	2749	54	28	0.518519	0.0101855	GO:0031325	GO:BP	positive regulation of cellular metabolic process	21209	8338	GO:0031323				query_1	TRUE	2.74084e-06	2749	54	28	0.518519	0.0101855	GO:0031325	GO:BP		positive regulation of cellular metabolic process	21209	8338	GO:0031323
query_1	TRUE	2.74084e-06	2749	54	28	0.518519	0.0101855	GO:0031325	GO:BP	positive regulation of cellular metabolic process	21209	8338	GO:0044237				query_1	TRUE	2.74084e-06	2749	54	28	0.518519	0.0101855	GO:0031325	GO:BP		positive regulation of cellular metabolic process	21209	8338	GO:0044237
query_1	TRUE	2.74084e-06	2749	54	28	0.518519	0.0101855	GO:0031325	GO:BP	positive regulation of cellular metabolic process	21209	8338	GO:0048522				query_1	TRUE	2.74084e-06	2749	54	28	0.518519	0.0101855	GO:0031325	GO:BP		positive regulation of cellular metabolic process	21209	8338	GO:0048522
query_1	TRUE	2.95348e-06	588	46	14	0.304348	0.0238095	GO:0001816	GO:BP	cytokine production	21209	601	GO:0032501				query_1	TRUE	2.95348e-06	588	46	14	0.304348	0.0238095	GO:0001816	GO:BP		cytokine production	21209	601	GO:0032501
query_1	TRUE	3.00617e-06	1399	42	18	0.428571	0.0128663	GO:0051247	GO:BP	positive regulation of protein metabolic process	21209	16037	GO:0010604				query_1	TRUE	3.00617e-06	1399	42	18	0.428571	0.0128663	GO:0051247	GO:BP		positive regulation of protein metabolic process	21209	16037	GO:0010604
query_1	TRUE	3.00617e-06	1399	42	18	0.428571	0.0128663	GO:0051247	GO:BP	positive regulation of protein metabolic process	21209	16037	GO:0019538				query_1	TRUE	3.00617e-06	1399	42	18	0.428571	0.0128663	GO:0051247	GO:BP		positive regulation of protein metabolic process	21209	16037	GO:0019538
query_1	TRUE	3.00617e-06	1399	42	18	0.428571	0.0128663	GO:0051247	GO:BP	positive regulation of protein metabolic process	21209	16037	GO:0051173				query_1	TRUE	3.00617e-06	1399	42	18	0.428571	0.0128663	GO:0051247	GO:BP		positive regulation of protein metabolic process	21209	16037	GO:0051173
query_1	TRUE	3.00617e-06	1399	42	18	0.428571	0.0128663	GO:0051247	GO:BP	positive regulation of protein metabolic process	21209	16037	GO:0051246				query_1	TRUE	3.00617e-06	1399	42	18	0.428571	0.0128663	GO:0051247	GO:BP		positive regulation of protein metabolic process	21209	16037	GO:0051246
query_1	TRUE	3.29376e-06	2761	54	28	0.518519	0.0101413	GO:0010604	GO:BP	positive regulation of macromolecule metabolic process	21209	4802	GO:0009893				query_1	TRUE	3.29376e-06	2761	54	28	0.518519	0.0101413	GO:0010604	GO:BP		positive regulation of macromolecule metabolic process	21209	4802	GO:0009893
query_1	TRUE	3.29376e-06	2761	54	28	0.518519	0.0101413	GO:0010604	GO:BP	positive regulation of macromolecule metabolic process	21209	4802	GO:0043170				query_1	TRUE	3.29376e-06	2761	54	28	0.518519	0.0101413	GO:0010604	GO:BP		positive regulation of macromolecule metabolic process	21209	4802	GO:0043170
query_1	TRUE	3.29376e-06	2761	54	28	0.518519	0.0101413	GO:0010604	GO:BP	positive regulation of macromolecule metabolic process	21209	4802	GO:0060255				query_1	TRUE	3.29376e-06	2761	54	28	0.518519	0.0101413	GO:0010604	GO:BP		positive regulation of macromolecule metabolic process	21209	4802	GO:0060255
query_1	TRUE	3.5941e-06	4412	55	38	0.690909	0.00861287	GO:0007165	GO:BP	signal transduction	21209	3110	GO:0007154				query_1	TRUE	3.5941e-06	4412	55	38	0.690909	0.00861287	GO:0007165	GO:BP		signal transduction	21209	3110	GO:0007154
query_1	TRUE	3.5941e-06	4412	55	38	0.690909	0.00861287	GO:0007165	GO:BP	signal transduction	21209	3110	GO:0009987				query_1	TRUE	3.5941e-06	4412	55	38	0.690909	0.00861287	GO:0007165	GO:BP		signal transduction	21209	3110	GO:0009987
query_1	TRUE	3.5941e-06	4412	55	38	0.690909	0.00861287	GO:0007165	GO:BP	signal transduction	21209	3110	GO:0023052				query_1	TRUE	3.5941e-06	4412	55	38	0.690909	0.00861287	GO:0007165	GO:BP		signal transduction	21209	3110	GO:0023052
query_1	TRUE	3.5941e-06	4412	55	38	0.690909	0.00861287	GO:0007165	GO:BP	signal transduction	21209	3110	GO:0050794				query_1	TRUE	3.5941e-06	4412	55	38	0.690909	0.00861287	GO:0007165	GO:BP		signal transduction	21209	3110	GO:0050794
query_1	TRUE	3.5941e-06	4412	55	38	0.690909	0.00861287	GO:0007165	GO:BP	signal transduction	21209	3110	GO:0051716				query_1	TRUE	3.5941e-06	4412	55	38	0.690909	0.00861287	GO:0007165	GO:BP		signal transduction	21209	3110	GO:0051716
query_1	TRUE	4.04022e-06	1525	54	21	0.388889	0.0137705	GO:1902531	GO:BP	regulation of intracellular signal transduction	21209	25938	GO:0009966				query_1	TRUE	4.04022e-06	1525	54	21	0.388889	0.0137705	GO:1902531	GO:BP		regulation of intracellular signal transduction	21209	25938	GO:0009966
query_1	TRUE	4.04022e-06	1525	54	21	0.388889	0.0137705	GO:1902531	GO:BP	regulation of intracellular signal transduction	21209	25938	GO:0035556				query_1	TRUE	4.04022e-06	1525	54	21	0.388889	0.0137705	GO:1902531	GO:BP		regulation of intracellular signal transduction	21209	25938	GO:0035556
query_1	TRUE	4.6606e-06	2467	59	29	0.491525	0.0117552	GO:0051239	GO:BP	regulation of multicellular organismal process	21209	16032	GO:0032501				query_1	TRUE	4.6606e-06	2467	59	29	0.491525	0.0117552	GO:0051239	GO:BP		regulation of multicellular organismal process	21209	16032	GO:0032501
query_1	TRUE	4.6606e-06	2467	59	29	0.491525	0.0117552	GO:0051239	GO:BP	regulation of multicellular organismal process	21209	16032	GO:0050789				query_1	TRUE	4.6606e-06	2467	59	29	0.491525	0.0117552	GO:0051239	GO:BP		regulation of multicellular organismal process	21209	16032	GO:0050789
query_1	TRUE	4.80242e-06	218	46	9	0.195652	0.0412844	GO:0043122	GO:BP	regulation of I-kappaB kinase/NF-kappaB signaling	21209	12310	GO:0007249				query_1	TRUE	4.80242e-06	218	46	9	0.195652	0.0412844	GO:0043122	GO:BP		regulation of I-kappaB kinase/NF-kappaB signaling	21209	12310	GO:0007249
query_1	TRUE	4.80242e-06	218	46	9	0.195652	0.0412844	GO:0043122	GO:BP	regulation of I-kappaB kinase/NF-kappaB signaling	21209	12310	GO:1902531				query_1	TRUE	4.80242e-06	218	46	9	0.195652	0.0412844	GO:0043122	GO:BP		regulation of I-kappaB kinase/NF-kappaB signaling	21209	12310	GO:1902531
query_1	TRUE	4.9423e-06	2609	54	27	0.5	0.0103488	GO:0051173	GO:BP	positive regulation of nitrogen compound metabolic process	21209	15977	GO:0006807				query_1	TRUE	4.9423e-06	2609	54	27	0.5	0.0103488	GO:0051173	GO:BP		positive regulation of nitrogen compound metabolic process	21209	15977	GO:0006807
query_1	TRUE	4.9423e-06	2609	54	27	0.5	0.0103488	GO:0051173	GO:BP	positive regulation of nitrogen compound metabolic process	21209	15977	GO:0009893				query_1	TRUE	4.9423e-06	2609	54	27	0.5	0.0103488	GO:0051173	GO:BP		positive regulation of nitrogen compound metabolic process	21209	15977	GO:0009893
query_1	TRUE	4.9423e-06	2609	54	27	0.5	0.0103488	GO:0051173	GO:BP	positive regulation of nitrogen compound metabolic process	21209	15977	GO:0051171				query_1	TRUE	4.9423e-06	2609	54	27	0.5	0.0103488	GO:0051173	GO:BP		positive regulation of nitrogen compound metabolic process	21209	15977	GO:0051171
query_1	TRUE	6.80174e-06	4768	55	39	0.709091	0.00817953	GO:0023052	GO:BP	signaling	21209	7722	GO:0008150				query_1	TRUE	6.80174e-06	4768	55	39	0.709091	0.00817953	GO:0023052	GO:BP		signaling	21209	7722	GO:0008150
query_1	TRUE	7.68627e-06	4793	55	39	0.709091	0.00813687	GO:0007154	GO:BP	cell communication	21209	3099	GO:0009987				query_1	TRUE	7.68627e-06	4793	55	39	0.709091	0.00813687	GO:0007154	GO:BP		cell communication	21209	3099	GO:0009987
query_1	TRUE	8.63162e-06	948	54	17	0.314815	0.0179325	GO:0045944	GO:BP	positive regulation of transcription by RNA polymerase II	21209	13943	GO:0006357				query_1	TRUE	8.63162e-06	948	54	17	0.314815	0.0179325	GO:0045944	GO:BP		positive regulation of transcription by RNA polymerase II	21209	13943	GO:0006357
query_1	TRUE	8.63162e-06	948	54	17	0.314815	0.0179325	GO:0045944	GO:BP	positive regulation of transcription by RNA polymerase II	21209	13943	GO:0006366				query_1	TRUE	8.63162e-06	948	54	17	0.314815	0.0179325	GO:0045944	GO:BP		positive regulation of transcription by RNA polymerase II	21209	13943	GO:0006366
query_1	TRUE	8.63162e-06	948	54	17	0.314815	0.0179325	GO:0045944	GO:BP	positive regulation of transcription by RNA polymerase II	21209	13943	GO:0045893				query_1	TRUE	8.63162e-06	948	54	17	0.314815	0.0179325	GO:0045944	GO:BP		positive regulation of transcription by RNA polymerase II	21209	13943	GO:0045893
query_1	TRUE	8.92611e-06	67	13	5	0.384615	0.0746269	GO:0002526	GO:BP	acute inflammatory response	21209	1196	GO:0006954				query_1	TRUE	8.92611e-06	67	13	5	0.384615	0.0746269	GO:0002526	GO:BP		acute inflammatory response	21209	1196	GO:0006954
query_1	TRUE	9.23657e-06	48	16	5	0.3125	0.104167	GO:0070098	GO:BP	chemokine-mediated signaling pathway	21209	18980	GO:0019221				query_1	TRUE	9.23657e-06	48	16	5	0.3125	0.104167	GO:0070098	GO:BP		chemokine-mediated signaling pathway	21209	18980	GO:0019221
query_1	TRUE	9.23657e-06	48	16	5	0.3125	0.104167	GO:0070098	GO:BP	chemokine-mediated signaling pathway	21209	18980	GO:1990869				query_1	TRUE	9.23657e-06	48	16	5	0.3125	0.104167	GO:0070098	GO:BP		chemokine-mediated signaling pathway	21209	18980	GO:1990869
query_1	TRUE	1.14856e-05	87	14	5	0.357143	0.0574713	GO:2001237	GO:BP	negative regulation of extrinsic apoptotic signaling pathway	21209	30698	GO:0097191				query_1	TRUE	1.14856e-05	87	14	5	0.357143	0.0574713	GO:2001237	GO:BP		negative regulation of extrinsic apoptotic signaling pathway	21209	30698	GO:0097191
query_1	TRUE	1.14856e-05	87	14	5	0.357143	0.0574713	GO:2001237	GO:BP	negative regulation of extrinsic apoptotic signaling pathway	21209	30698	GO:2001234				query_1	TRUE	1.14856e-05	87	14	5	0.357143	0.0574713	GO:2001237	GO:BP		negative regulation of extrinsic apoptotic signaling pathway	21209	30698	GO:2001234
query_1	TRUE	1.14856e-05	87	14	5	0.357143	0.0574713	GO:2001237	GO:BP	negative regulation of extrinsic apoptotic signaling pathway	21209	30698	GO:2001236				query_1	TRUE	1.14856e-05	87	14	5	0.357143	0.0574713	GO:2001237	GO:BP		negative regulation of extrinsic apoptotic signaling pathway	21209	30698	GO:2001236
query_1	TRUE	1.2513e-05	706	54	15	0.277778	0.0212465	GO:0043066	GO:BP	negative regulation of apoptotic process	21209	12279	GO:0006915				query_1	TRUE	1.2513e-05	706	54	15	0.277778	0.0212465	GO:0043066	GO:BP		negative regulation of apoptotic process	21209	12279	GO:0006915
query_1	TRUE	1.2513e-05	706	54	15	0.277778	0.0212465	GO:0043066	GO:BP	negative regulation of apoptotic process	21209	12279	GO:0042981				query_1	TRUE	1.2513e-05	706	54	15	0.277778	0.0212465	GO:0043066	GO:BP		negative regulation of apoptotic process	21209	12279	GO:0042981
query_1	TRUE	1.2513e-05	706	54	15	0.277778	0.0212465	GO:0043066	GO:BP	negative regulation of apoptotic process	21209	12279	GO:0043069				query_1	TRUE	1.2513e-05	706	54	15	0.277778	0.0212465	GO:0043066	GO:BP		negative regulation of apoptotic process	21209	12279	GO:0043069
query_1	TRUE	1.309e-05	2346	54	25	0.462963	0.0106564	GO:0035556	GO:BP	intracellular signal transduction	21209	10564	GO:0007165				query_1	TRUE	1.309e-05	2346	54	25	0.462963	0.0106564	GO:0035556	GO:BP		intracellular signal transduction	21209	10564	GO:0007165
query_1	TRUE	1.34709e-05	1591	54	21	0.388889	0.0131992	GO:0006915	GO:BP	apoptotic process	21209	2899	GO:0012501				query_1	TRUE	1.34709e-05	1591	54	21	0.388889	0.0131992	GO:0006915	GO:BP		apoptotic process	21209	2899	GO:0012501
query_1	TRUE	1.71554e-05	720	54	15	0.277778	0.0208333	GO:0043069	GO:BP	negative regulation of programmed cell death	21209	12282	GO:0012501				query_1	TRUE	1.71554e-05	720	54	15	0.277778	0.0208333	GO:0043069	GO:BP		negative regulation of programmed cell death	21209	12282	GO:0012501
query_1	TRUE	1.71554e-05	720	54	15	0.277778	0.0208333	GO:0043069	GO:BP	negative regulation of programmed cell death	21209	12282	GO:0043067				query_1	TRUE	1.71554e-05	720	54	15	0.277778	0.0208333	GO:0043069	GO:BP		negative regulation of programmed cell death	21209	12282	GO:0043067
query_1	TRUE	1.71554e-05	720	54	15	0.277778	0.0208333	GO:0043069	GO:BP	negative regulation of programmed cell death	21209	12282	GO:0060548				query_1	TRUE	1.71554e-05	720	54	15	0.277778	0.0208333	GO:0043069	GO:BP		negative regulation of programmed cell death	21209	12282	GO:0060548
query_1	TRUE	1.85703e-05	64	16	5	0.3125	0.078125	GO:0030593	GO:BP	neutrophil chemotaxis	21209	7993	GO:0071621				query_1	TRUE	1.85703e-05	64	16	5	0.3125	0.078125	GO:0030593	GO:BP		neutrophil chemotaxis	21209	7993	GO:0071621
query_1	TRUE	1.85703e-05	64	16	5	0.3125	0.078125	GO:0030593	GO:BP	neutrophil chemotaxis	21209	7993	GO:1990266				query_1	TRUE	1.85703e-05	64	16	5	0.3125	0.078125	GO:0030593	GO:BP		neutrophil chemotaxis	21209	7993	GO:1990266
query_1	TRUE	1.94902e-05	786	59	16	0.271186	0.0203562	GO:0002520	GO:BP	immune system development	21209	1190	GO:0002376				query_1	TRUE	1.94902e-05	786	59	16	0.271186	0.0203562	GO:0002520	GO:BP		immune system development	21209	1190	GO:0002376
query_1	TRUE	1.94902e-05	786	59	16	0.271186	0.0203562	GO:0002520	GO:BP	immune system development	21209	1190	GO:0048731				query_1	TRUE	1.94902e-05	786	59	16	0.271186	0.0203562	GO:0002520	GO:BP		immune system development	21209	1190	GO:0048731
query_1	TRUE	2.2632e-05	3005	54	28	0.518519	0.0093178	GO:0009893	GO:BP	positive regulation of metabolic process	21209	4264	GO:0008152				query_1	TRUE	2.2632e-05	3005	54	28	0.518519	0.0093178	GO:0009893	GO:BP		positive regulation of metabolic process	21209	4264	GO:0008152
query_1	TRUE	2.2632e-05	3005	54	28	0.518519	0.0093178	GO:0009893	GO:BP	positive regulation of metabolic process	21209	4264	GO:0019222				query_1	TRUE	2.2632e-05	3005	54	28	0.518519	0.0093178	GO:0009893	GO:BP		positive regulation of metabolic process	21209	4264	GO:0019222
query_1	TRUE	2.2632e-05	3005	54	28	0.518519	0.0093178	GO:0009893	GO:BP	positive regulation of metabolic process	21209	4264	GO:0048518				query_1	TRUE	2.2632e-05	3005	54	28	0.518519	0.0093178	GO:0009893	GO:BP		positive regulation of metabolic process	21209	4264	GO:0048518
query_1	TRUE	2.44274e-05	3507	54	32	0.592593	0.00912461	GO:0042221	GO:BP	response to chemical	21209	11745	GO:0050896				query_1	TRUE	2.44274e-05	3507	54	32	0.592593	0.00912461	GO:0042221	GO:BP		response to chemical	21209	11745	GO:0050896
query_1	TRUE	2.51294e-05	804	39	14	0.358974	0.0174129	GO:0002684	GO:BP	positive regulation of immune system process	21209	1354	GO:0002376				query_1	TRUE	2.51294e-05	804	39	14	0.358974	0.0174129	GO:0002684	GO:BP		positive regulation of immune system process	21209	1354	GO:0002376
query_1	TRUE	2.51294e-05	804	39	14	0.358974	0.0174129	GO:0002684	GO:BP	positive regulation of immune system process	21209	1354	GO:0002682				query_1	TRUE	2.51294e-05	804	39	14	0.358974	0.0174129	GO:0002684	GO:BP		positive regulation of immune system process	21209	1354	GO:0002682
query_1	TRUE	2.51294e-05	804	39	14	0.358974	0.0174129	GO:0002684	GO:BP	positive regulation of immune system process	21209	1354	GO:0048518				query_1	TRUE	2.51294e-05	804	39	14	0.358974	0.0174129	GO:0002684	GO:BP		positive regulation of immune system process	21209	1354	GO:0048518
query_1	TRUE	2.53126e-05	1181	59	20	0.338983	0.0169348	GO:0002682	GO:BP	regulation of immune system process	21209	1352	GO:0002376				query_1	TRUE	2.53126e-05	1181	59	20	0.338983	0.0169348	GO:0002682	GO:BP		regulation of immune system process	21209	1352	GO:0002376
query_1	TRUE	2.53126e-05	1181	59	20	0.338983	0.0169348	GO:0002682	GO:BP	regulation of immune system process	21209	1352	GO:0050789				query_1	TRUE	2.53126e-05	1181	59	20	0.338983	0.0169348	GO:0002682	GO:BP		regulation of immune system process	21209	1352	GO:0050789
query_1	TRUE	2.60978e-05	1063	55	18	0.327273	0.0169332	GO:0051094	GO:BP	positive regulation of developmental process	21209	15906	GO:0032502				query_1	TRUE	2.60978e-05	1063	55	18	0.327273	0.0169332	GO:0051094	GO:BP		positive regulation of developmental process	21209	15906	GO:0032502
query_1	TRUE	2.60978e-05	1063	55	18	0.327273	0.0169332	GO:0051094	GO:BP	positive regulation of developmental process	21209	15906	GO:0048518				query_1	TRUE	2.60978e-05	1063	55	18	0.327273	0.0169332	GO:0051094	GO:BP		positive regulation of developmental process	21209	15906	GO:0048518
query_1	TRUE	2.60978e-05	1063	55	18	0.327273	0.0169332	GO:0051094	GO:BP	positive regulation of developmental process	21209	15906	GO:0050793				query_1	TRUE	2.60978e-05	1063	55	18	0.327273	0.0169332	GO:0051094	GO:BP		positive regulation of developmental process	21209	15906	GO:0050793
query_1	TRUE	3.02507e-05	1869	50	22	0.44	0.011771	GO:0048584	GO:BP	positive regulation of response to stimulus	21209	15195	GO:0048518				query_1	TRUE	3.02507e-05	1869	50	22	0.44	0.011771	GO:0048584	GO:BP		positive regulation of response to stimulus	21209	15195	GO:0048518
query_1	TRUE	3.02507e-05	1869	50	22	0.44	0.011771	GO:0048584	GO:BP	positive regulation of response to stimulus	21209	15195	GO:0048583				query_1	TRUE	3.02507e-05	1869	50	22	0.44	0.011771	GO:0048584	GO:BP		positive regulation of response to stimulus	21209	15195	GO:0048583
query_1	TRUE	3.02507e-05	1869	50	22	0.44	0.011771	GO:0048584	GO:BP	positive regulation of response to stimulus	21209	15195	GO:0050896				query_1	TRUE	3.02507e-05	1869	50	22	0.44	0.011771	GO:0048584	GO:BP		positive regulation of response to stimulus	21209	15195	GO:0050896
query_1	TRUE	3.18153e-05	5682	59	43	0.728814	0.00756776	GO:0051716	GO:BP	cellular response to stimulus	21209	16399	GO:0009987				query_1	TRUE	3.18153e-05	5682	59	43	0.728814	0.00756776	GO:0051716	GO:BP		cellular response to stimulus	21209	16399	GO:0009987
query_1	TRUE	3.18153e-05	5682	59	43	0.728814	0.00756776	GO:0051716	GO:BP	cellular response to stimulus	21209	16399	GO:0050896				query_1	TRUE	3.18153e-05	5682	59	43	0.728814	0.00756776	GO:0051716	GO:BP		cellular response to stimulus	21209	16399	GO:0050896
query_1	TRUE	3.60375e-05	1898	59	22	0.372881	0.0115911	GO:0033554	GO:BP	cellular response to stress	21209	9603	GO:0006950				query_1	TRUE	3.60375e-05	1898	59	22	0.372881	0.0115911	GO:0033554	GO:BP		cellular response to stress	21209	9603	GO:0006950
query_1	TRUE	3.60375e-05	1898	59	22	0.372881	0.0115911	GO:0033554	GO:BP	cellular response to stress	21209	9603	GO:0051716				query_1	TRUE	3.60375e-05	1898	59	22	0.372881	0.0115911	GO:0033554	GO:BP		cellular response to stress	21209	9603	GO:0051716
query_1	TRUE	3.77107e-05	53	48	6	0.125	0.113208	GO:0043367	GO:BP	CD4-positive, alpha-beta T cell differentiation	21209	12422	GO:0035710				query_1	TRUE	3.77107e-05	53	48	6	0.125	0.113208	GO:0043367	GO:BP		CD4-positive, alpha-beta T cell differentiation	21209	12422	GO:0035710
query_1	TRUE	3.77107e-05	53	48	6	0.125	0.113208	GO:0043367	GO:BP	CD4-positive, alpha-beta T cell differentiation	21209	12422	GO:0046632				query_1	TRUE	3.77107e-05	53	48	6	0.125	0.113208	GO:0043367	GO:BP		CD4-positive, alpha-beta T cell differentiation	21209	12422	GO:0046632
query_1	TRUE	4.05047e-05	130	41	7	0.170732	0.0538462	GO:2001236	GO:BP	regulation of extrinsic apoptotic signaling pathway	21209	30697	GO:0097191				query_1	TRUE	4.05047e-05	130	41	7	0.170732	0.0538462	GO:2001236	GO:BP		regulation of extrinsic apoptotic signaling pathway	21209	30697	GO:0097191
query_1	TRUE	4.05047e-05	130	41	7	0.170732	0.0538462	GO:2001236	GO:BP	regulation of extrinsic apoptotic signaling pathway	21209	30697	GO:2001233				query_1	TRUE	4.05047e-05	130	41	7	0.170732	0.0538462	GO:2001236	GO:BP		regulation of extrinsic apoptotic signaling pathway	21209	30697	GO:2001233
query_1	TRUE	4.07185e-05	79	16	5	0.3125	0.0632911	GO:1990266	GO:BP	neutrophil migration	21209	29179	GO:0097530				query_1	TRUE	4.07185e-05	79	16	5	0.3125	0.0632911	GO:1990266	GO:BP		neutrophil migration	21209	29179	GO:0097530
query_1	TRUE	4.42359e-05	1669	45	19	0.422222	0.0113841	GO:0012501	GO:BP	programmed cell death	21209	5170	GO:0008219				query_1	TRUE	4.42359e-05	1669	45	19	0.422222	0.0113841	GO:0012501	GO:BP		programmed cell death	21209	5170	GO:0008219
query_1	TRUE	4.43139e-05	80	16	5	0.3125	0.0625	GO:0071621	GO:BP	granulocyte chemotaxis	21209	19971	GO:0030595				query_1	TRUE	4.43139e-05	80	16	5	0.3125	0.0625	GO:0071621	GO:BP		granulocyte chemotaxis	21209	19971	GO:0030595
query_1	TRUE	4.43139e-05	80	16	5	0.3125	0.0625	GO:0071621	GO:BP	granulocyte chemotaxis	21209	19971	GO:0097530				query_1	TRUE	4.43139e-05	80	16	5	0.3125	0.0625	GO:0071621	GO:BP		granulocyte chemotaxis	21209	19971	GO:0097530
query_1	TRUE	4.45466e-05	551	54	13	0.240741	0.0235935	GO:0030155	GO:BP	regulation of cell adhesion	21209	7791	GO:0007155				query_1	TRUE	4.45466e-05	551	54	13	0.240741	0.0235935	GO:0030155	GO:BP		regulation of cell adhesion	21209	7791	GO:0007155
query_1	TRUE	4.45466e-05	551	54	13	0.240741	0.0235935	GO:0030155	GO:BP	regulation of cell adhesion	21209	7791	GO:0050789				query_1	TRUE	4.45466e-05	551	54	13	0.240741	0.0235935	GO:0030155	GO:BP		regulation of cell adhesion	21209	7791	GO:0050789
query_1	TRUE	4.95637e-05	1313	41	16	0.390244	0.0121858	GO:0032270	GO:BP	positive regulation of cellular protein metabolic process	21209	8726	GO:0031325				query_1	TRUE	4.95637e-05	1313	41	16	0.390244	0.0121858	GO:0032270	GO:BP		positive regulation of cellular protein metabolic process	21209	8726	GO:0031325
query_1	TRUE	4.95637e-05	1313	41	16	0.390244	0.0121858	GO:0032270	GO:BP	positive regulation of cellular protein metabolic process	21209	8726	GO:0032268				query_1	TRUE	4.95637e-05	1313	41	16	0.390244	0.0121858	GO:0032270	GO:BP		positive regulation of cellular protein metabolic process	21209	8726	GO:0032268
query_1	TRUE	4.95637e-05	1313	41	16	0.390244	0.0121858	GO:0032270	GO:BP	positive regulation of cellular protein metabolic process	21209	8726	GO:0044267				query_1	TRUE	4.95637e-05	1313	41	16	0.390244	0.0121858	GO:0032270	GO:BP		positive regulation of cellular protein metabolic process	21209	8726	GO:0044267
query_1	TRUE	4.95637e-05	1313	41	16	0.390244	0.0121858	GO:0032270	GO:BP	positive regulation of cellular protein metabolic process	21209	8726	GO:0051247				query_1	TRUE	4.95637e-05	1313	41	16	0.390244	0.0121858	GO:0032270	GO:BP		positive regulation of cellular protein metabolic process	21209	8726	GO:0051247
query_1	TRUE	5.13402e-05	2077	59	25	0.423729	0.0120366	GO:0050793	GO:BP	regulation of developmental process	21209	15656	GO:0032502				query_1	TRUE	5.13402e-05	2077	59	25	0.423729	0.0120366	GO:0050793	GO:BP		regulation of developmental process	21209	15656	GO:0032502
query_1	TRUE	5.13402e-05	2077	59	25	0.423729	0.0120366	GO:0050793	GO:BP	regulation of developmental process	21209	15656	GO:0050789				query_1	TRUE	5.13402e-05	2077	59	25	0.423729	0.0120366	GO:0050793	GO:BP		regulation of developmental process	21209	15656	GO:0050789
query_1	TRUE	6.69096e-05	809	54	15	0.277778	0.0185414	GO:1902533	GO:BP	positive regulation of intracellular signal transduction	21209	25940	GO:0009967				query_1	TRUE	6.69096e-05	809	54	15	0.277778	0.0185414	GO:1902533	GO:BP		positive regulation of intracellular signal transduction	21209	25940	GO:0009967
query_1	TRUE	6.69096e-05	809	54	15	0.277778	0.0185414	GO:1902533	GO:BP	positive regulation of intracellular signal transduction	21209	25940	GO:0035556				query_1	TRUE	6.69096e-05	809	54	15	0.277778	0.0185414	GO:1902533	GO:BP		positive regulation of intracellular signal transduction	21209	25940	GO:0035556
query_1	TRUE	6.69096e-05	809	54	15	0.277778	0.0185414	GO:1902533	GO:BP	positive regulation of intracellular signal transduction	21209	25940	GO:1902531				query_1	TRUE	6.69096e-05	809	54	15	0.277778	0.0185414	GO:1902533	GO:BP		positive regulation of intracellular signal transduction	21209	25940	GO:1902531
query_1	TRUE	7.16579e-05	739	59	15	0.254237	0.0202977	GO:0048534	GO:BP	hematopoietic or lymphoid organ development	21209	15153	GO:0002520				query_1	TRUE	7.16579e-05	739	59	15	0.254237	0.0202977	GO:0048534	GO:BP		hematopoietic or lymphoid organ development	21209	15153	GO:0002520
query_1	TRUE	7.16579e-05	739	59	15	0.254237	0.0202977	GO:0048534	GO:BP	hematopoietic or lymphoid organ development	21209	15153	GO:0048513				query_1	TRUE	7.16579e-05	739	59	15	0.254237	0.0202977	GO:0048534	GO:BP		hematopoietic or lymphoid organ development	21209	15153	GO:0048513
query_1	TRUE	7.18677e-05	309	16	7	0.4375	0.0226537	GO:0050900	GO:BP	leukocyte migration	21209	15745	GO:0002376				query_1	TRUE	7.18677e-05	309	16	7	0.4375	0.0226537	GO:0050900	GO:BP		leukocyte migration	21209	15745	GO:0002376
query_1	TRUE	7.18677e-05	309	16	7	0.4375	0.0226537	GO:0050900	GO:BP	leukocyte migration	21209	15745	GO:0016477				query_1	TRUE	7.18677e-05	309	16	7	0.4375	0.0226537	GO:0050900	GO:BP		leukocyte migration	21209	15745	GO:0016477
query_1	TRUE	7.25668e-05	4381	55	34	0.618182	0.00776079	GO:0048522	GO:BP	positive regulation of cellular process	21209	15143	GO:0009987				query_1	TRUE	7.25668e-05	4381	55	34	0.618182	0.00776079	GO:0048522	GO:BP		positive regulation of cellular process	21209	15143	GO:0009987
query_1	TRUE	7.25668e-05	4381	55	34	0.618182	0.00776079	GO:0048522	GO:BP	positive regulation of cellular process	21209	15143	GO:0048518				query_1	TRUE	7.25668e-05	4381	55	34	0.618182	0.00776079	GO:0048522	GO:BP		positive regulation of cellular process	21209	15143	GO:0048518
query_1	TRUE	7.25668e-05	4381	55	34	0.618182	0.00776079	GO:0048522	GO:BP	positive regulation of cellular process	21209	15143	GO:0050794				query_1	TRUE	7.25668e-05	4381	55	34	0.618182	0.00776079	GO:0048522	GO:BP		positive regulation of cellular process	21209	15143	GO:0050794
query_1	TRUE	7.26178e-05	6816	59	47	0.79661	0.00689554	GO:0050896	GO:BP	response to stimulus	21209	15742	GO:0008150				query_1	TRUE	7.26178e-05	6816	59	47	0.79661	0.00689554	GO:0050896	GO:BP		response to stimulus	21209	15742	GO:0008150
query_1	TRUE	7.32324e-05	943	39	14	0.358974	0.0148462	GO:0045321	GO:BP	leukocyte activation	21209	13412	GO:0001775				query_1	TRUE	7.32324e-05	943	39	14	0.358974	0.0148462	GO:0045321	GO:BP		leukocyte activation	21209	13412	GO:0001775
query_1	TRUE	7.32324e-05	943	39	14	0.358974	0.0148462	GO:0045321	GO:BP	leukocyte activation	21209	13412	GO:0002376				query_1	TRUE	7.32324e-05	943	39	14	0.358974	0.0148462	GO:0045321	GO:BP		leukocyte activation	21209	13412	GO:0002376
query_1	TRUE	7.5114e-05	4	34	3	0.0882353	0.75	GO:0070427	GO:BP	nucleotide-binding oligomerization domain containing 1 signaling pathway	21209	19196	GO:0070423				query_1	TRUE	7.5114e-05	4	34	3	0.0882353	0.75	GO:0070427	GO:BP		nucleotide-binding oligomerization domain containing 1 signaling pathway	21209	19196	GO:0070423
query_1	TRUE	8.43875e-05	2252	35	19	0.542857	0.00843694	GO:0051704	GO:BP	multi-organism process	21209	16389	GO:0008150				query_1	TRUE	8.43875e-05	2252	35	19	0.542857	0.00843694	GO:0051704	GO:BP		multi-organism process	21209	16389	GO:0008150
query_1	TRUE	9.22927e-05	1630	54	20	0.37037	0.0122699	GO:0031328	GO:BP	positive regulation of cellular biosynthetic process	21209	8341	GO:0009891				query_1	TRUE	9.22927e-05	1630	54	20	0.37037	0.0122699	GO:0031328	GO:BP		positive regulation of cellular biosynthetic process	21209	8341	GO:0009891
query_1	TRUE	9.22927e-05	1630	54	20	0.37037	0.0122699	GO:0031328	GO:BP	positive regulation of cellular biosynthetic process	21209	8341	GO:0031325				query_1	TRUE	9.22927e-05	1630	54	20	0.37037	0.0122699	GO:0031328	GO:BP		positive regulation of cellular biosynthetic process	21209	8341	GO:0031325
query_1	TRUE	9.22927e-05	1630	54	20	0.37037	0.0122699	GO:0031328	GO:BP	positive regulation of cellular biosynthetic process	21209	8341	GO:0031326				query_1	TRUE	9.22927e-05	1630	54	20	0.37037	0.0122699	GO:0031328	GO:BP		positive regulation of cellular biosynthetic process	21209	8341	GO:0031326
query_1	TRUE	9.22927e-05	1630	54	20	0.37037	0.0122699	GO:0031328	GO:BP	positive regulation of cellular biosynthetic process	21209	8341	GO:0044249				query_1	TRUE	9.22927e-05	1630	54	20	0.37037	0.0122699	GO:0031328	GO:BP		positive regulation of cellular biosynthetic process	21209	8341	GO:0044249
query_1	TRUE	9.29684e-05	47	35	5	0.142857	0.106383	GO:0031663	GO:BP	lipopolysaccharide-mediated signaling pathway	21209	8509	GO:0007166				query_1	TRUE	9.29684e-05	47	35	5	0.142857	0.106383	GO:0031663	GO:BP		lipopolysaccharide-mediated signaling pathway	21209	8509	GO:0007166
query_1	TRUE	9.29684e-05	47	35	5	0.142857	0.106383	GO:0031663	GO:BP	lipopolysaccharide-mediated signaling pathway	21209	8509	GO:0071222				query_1	TRUE	9.29684e-05	47	35	5	0.142857	0.106383	GO:0031663	GO:BP		lipopolysaccharide-mediated signaling pathway	21209	8509	GO:0071222
query_1	TRUE	9.96071e-05	97	16	5	0.3125	0.0515464	GO:0097530	GO:BP	granulocyte migration	21209	22336	GO:0097529				query_1	TRUE	9.96071e-05	97	16	5	0.3125	0.0515464	GO:0097530	GO:BP		granulocyte migration	21209	22336	GO:0097529
query_1	TRUE	0.000108399	475	35	10	0.285714	0.0210526	GO:0032103	GO:BP	positive regulation of response to external stimulus	21209	8624	GO:0009605				query_1	TRUE	0.000108399	475	35	10	0.285714	0.0210526	GO:0032103	GO:BP		positive regulation of response to external stimulus	21209	8624	GO:0009605
query_1	TRUE	0.000108399	475	35	10	0.285714	0.0210526	GO:0032103	GO:BP	positive regulation of response to external stimulus	21209	8624	GO:0032101				query_1	TRUE	0.000108399	475	35	10	0.285714	0.0210526	GO:0032103	GO:BP		positive regulation of response to external stimulus	21209	8624	GO:0032101
query_1	TRUE	0.000108399	475	35	10	0.285714	0.0210526	GO:0032103	GO:BP	positive regulation of response to external stimulus	21209	8624	GO:0048584				query_1	TRUE	0.000108399	475	35	10	0.285714	0.0210526	GO:0032103	GO:BP		positive regulation of response to external stimulus	21209	8624	GO:0048584
query_1	TRUE	0.00011098	61	34	5	0.147059	0.0819672	GO:0002753	GO:BP	cytoplasmic pattern recognition receptor signaling pathway	21209	1423	GO:0002221				query_1	TRUE	0.00011098	61	34	5	0.147059	0.0819672	GO:0002753	GO:BP		cytoplasmic pattern recognition receptor signaling pathway	21209	1423	GO:0002221
query_1	TRUE	0.00011098	61	34	5	0.147059	0.0819672	GO:0002753	GO:BP	cytoplasmic pattern recognition receptor signaling pathway	21209	1423	GO:0030522				query_1	TRUE	0.00011098	61	34	5	0.147059	0.0819672	GO:0002753	GO:BP		cytoplasmic pattern recognition receptor signaling pathway	21209	1423	GO:0030522
query_1	TRUE	0.00011098	61	34	5	0.147059	0.0819672	GO:0002753	GO:BP	cytoplasmic pattern recognition receptor signaling pathway	21209	1423	GO:0035556				query_1	TRUE	0.00011098	61	34	5	0.147059	0.0819672	GO:0002753	GO:BP		cytoplasmic pattern recognition receptor signaling pathway	21209	1423	GO:0035556
query_1	TRUE	0.000119111	4923	55	36	0.654545	0.00731261	GO:0048518	GO:BP	positive regulation of biological process	21209	15139	GO:0008150				query_1	TRUE	0.000119111	4923	55	36	0.654545	0.00731261	GO:0048518	GO:BP		positive regulation of biological process	21209	15139	GO:0008150
query_1	TRUE	0.000119111	4923	55	36	0.654545	0.00731261	GO:0048518	GO:BP	positive regulation of biological process	21209	15139	GO:0050789				query_1	TRUE	0.000119111	4923	55	36	0.654545	0.00731261	GO:0048518	GO:BP		positive regulation of biological process	21209	15139	GO:0050789
query_1	TRUE	0.000121943	1651	54	20	0.37037	0.0121139	GO:0009891	GO:BP	positive regulation of biosynthetic process	21209	4262	GO:0009058				query_1	TRUE	0.000121943	1651	54	20	0.37037	0.0121139	GO:0009891	GO:BP		positive regulation of biosynthetic process	21209	4262	GO:0009058
query_1	TRUE	0.000121943	1651	54	20	0.37037	0.0121139	GO:0009891	GO:BP	positive regulation of biosynthetic process	21209	4262	GO:0009889				query_1	TRUE	0.000121943	1651	54	20	0.37037	0.0121139	GO:0009891	GO:BP		positive regulation of biosynthetic process	21209	4262	GO:0009889
query_1	TRUE	0.000121943	1651	54	20	0.37037	0.0121139	GO:0009891	GO:BP	positive regulation of biosynthetic process	21209	4262	GO:0009893				query_1	TRUE	0.000121943	1651	54	20	0.37037	0.0121139	GO:0009891	GO:BP		positive regulation of biosynthetic process	21209	4262	GO:0009893
query_1	TRUE	0.000136216	68	48	6	0.125	0.0882353	GO:0035710	GO:BP	CD4-positive, alpha-beta T cell activation	21209	10677	GO:0046631				query_1	TRUE	0.000136216	68	48	6	0.125	0.0882353	GO:0035710	GO:BP		CD4-positive, alpha-beta T cell activation	21209	10677	GO:0046631
query_1	TRUE	0.000136886	32	48	5	0.104167	0.15625	GO:0043370	GO:BP	regulation of CD4-positive, alpha-beta T cell differentiation	21209	12425	GO:0043367				query_1	TRUE	0.000136886	32	48	5	0.104167	0.15625	GO:0043370	GO:BP		regulation of CD4-positive, alpha-beta T cell differentiation	21209	12425	GO:0043367
query_1	TRUE	0.000136886	32	48	5	0.104167	0.15625	GO:0043370	GO:BP	regulation of CD4-positive, alpha-beta T cell differentiation	21209	12425	GO:0046637				query_1	TRUE	0.000136886	32	48	5	0.104167	0.15625	GO:0043370	GO:BP		regulation of CD4-positive, alpha-beta T cell differentiation	21209	12425	GO:0046637
query_1	TRUE	0.000136886	32	48	5	0.104167	0.15625	GO:0043370	GO:BP	regulation of CD4-positive, alpha-beta T cell differentiation	21209	12425	GO:2000514				query_1	TRUE	0.000136886	32	48	5	0.104167	0.15625	GO:0043370	GO:BP		regulation of CD4-positive, alpha-beta T cell differentiation	21209	12425	GO:2000514
query_1	TRUE	0.000180439	391	59	11	0.186441	0.028133	GO:1903706	GO:BP	regulation of hemopoiesis	21209	26990	GO:0002682				query_1	TRUE	0.000180439	391	59	11	0.186441	0.028133	GO:1903706	GO:BP		regulation of hemopoiesis	21209	26990	GO:0002682
query_1	TRUE	0.000180439	391	59	11	0.186441	0.028133	GO:1903706	GO:BP	regulation of hemopoiesis	21209	26990	GO:0030097				query_1	TRUE	0.000180439	391	59	11	0.186441	0.028133	GO:1903706	GO:BP		regulation of hemopoiesis	21209	26990	GO:0030097
query_1	TRUE	0.000180439	391	59	11	0.186441	0.028133	GO:1903706	GO:BP	regulation of hemopoiesis	21209	26990	GO:2000026				query_1	TRUE	0.000180439	391	59	11	0.186441	0.028133	GO:1903706	GO:BP		regulation of hemopoiesis	21209	26990	GO:2000026
query_1	TRUE	0.000197347	2343	56	24	0.428571	0.0102433	GO:0051246	GO:BP	regulation of protein metabolic process	21209	16036	GO:0019538				query_1	TRUE	0.000197347	2343	56	24	0.428571	0.0102433	GO:0051246	GO:BP		regulation of protein metabolic process	21209	16036	GO:0019538
query_1	TRUE	0.000197347	2343	56	24	0.428571	0.0102433	GO:0051246	GO:BP	regulation of protein metabolic process	21209	16036	GO:0051171				query_1	TRUE	0.000197347	2343	56	24	0.428571	0.0102433	GO:0051246	GO:BP		regulation of protein metabolic process	21209	16036	GO:0051171
query_1	TRUE	0.000197347	2343	56	24	0.428571	0.0102433	GO:0051246	GO:BP	regulation of protein metabolic process	21209	16036	GO:0060255				query_1	TRUE	0.000197347	2343	56	24	0.428571	0.0102433	GO:0051246	GO:BP		regulation of protein metabolic process	21209	16036	GO:0060255
query_1	TRUE	0.000197347	2343	56	24	0.428571	0.0102433	GO:0051246	GO:BP	regulation of protein metabolic process	21209	16036	GO:0080090				query_1	TRUE	0.000197347	2343	56	24	0.428571	0.0102433	GO:0051246	GO:BP		regulation of protein metabolic process	21209	16036	GO:0080090
query_1	TRUE	0.000199436	386	35	9	0.257143	0.0233161	GO:0031349	GO:BP	positive regulation of defense response	21209	8361	GO:0006952				query_1	TRUE	0.000199436	386	35	9	0.257143	0.0233161	GO:0031349	GO:BP		positive regulation of defense response	21209	8361	GO:0006952
query_1	TRUE	0.000199436	386	35	9	0.257143	0.0233161	GO:0031349	GO:BP	positive regulation of defense response	21209	8361	GO:0031347				query_1	TRUE	0.000199436	386	35	9	0.257143	0.0233161	GO:0031349	GO:BP		positive regulation of defense response	21209	8361	GO:0031347
query_1	TRUE	0.000199436	386	35	9	0.257143	0.0233161	GO:0031349	GO:BP	positive regulation of defense response	21209	8361	GO:0048584				query_1	TRUE	0.000199436	386	35	9	0.257143	0.0233161	GO:0031349	GO:BP		positive regulation of defense response	21209	8361	GO:0048584
query_1	TRUE	0.000212054	3343	54	29	0.537037	0.00867484	GO:0048583	GO:BP	regulation of response to stimulus	21209	15194	GO:0050789				query_1	TRUE	0.000212054	3343	54	29	0.537037	0.00867484	GO:0048583	GO:BP		regulation of response to stimulus	21209	15194	GO:0050789
query_1	TRUE	0.000212054	3343	54	29	0.537037	0.00867484	GO:0048583	GO:BP	regulation of response to stimulus	21209	15194	GO:0050896				query_1	TRUE	0.000212054	3343	54	29	0.537037	0.00867484	GO:0048583	GO:BP		regulation of response to stimulus	21209	15194	GO:0050896
query_1	TRUE	0.000235575	72	48	6	0.125	0.0833333	GO:0046632	GO:BP	alpha-beta T cell differentiation	21209	14540	GO:0030217				query_1	TRUE	0.000235575	72	48	6	0.125	0.0833333	GO:0046632	GO:BP		alpha-beta T cell differentiation	21209	14540	GO:0030217
query_1	TRUE	0.000235575	72	48	6	0.125	0.0833333	GO:0046632	GO:BP	alpha-beta T cell differentiation	21209	14540	GO:0046631				query_1	TRUE	0.000235575	72	48	6	0.125	0.0833333	GO:0046632	GO:BP		alpha-beta T cell differentiation	21209	14540	GO:0046631
query_1	TRUE	0.000238509	1556	54	19	0.351852	0.0122108	GO:0010557	GO:BP	positive regulation of macromolecule biosynthetic process	21209	4760	GO:0009059				query_1	TRUE	0.000238509	1556	54	19	0.351852	0.0122108	GO:0010557	GO:BP		positive regulation of macromolecule biosynthetic process	21209	4760	GO:0009059
query_1	TRUE	0.000238509	1556	54	19	0.351852	0.0122108	GO:0010557	GO:BP	positive regulation of macromolecule biosynthetic process	21209	4760	GO:0009891				query_1	TRUE	0.000238509	1556	54	19	0.351852	0.0122108	GO:0010557	GO:BP		positive regulation of macromolecule biosynthetic process	21209	4760	GO:0009891
query_1	TRUE	0.000238509	1556	54	19	0.351852	0.0122108	GO:0010557	GO:BP	positive regulation of macromolecule biosynthetic process	21209	4760	GO:0010556				query_1	TRUE	0.000238509	1556	54	19	0.351852	0.0122108	GO:0010557	GO:BP		positive regulation of macromolecule biosynthetic process	21209	4760	GO:0010556
query_1	TRUE	0.000238509	1556	54	19	0.351852	0.0122108	GO:0010557	GO:BP	positive regulation of macromolecule biosynthetic process	21209	4760	GO:0010604				query_1	TRUE	0.000238509	1556	54	19	0.351852	0.0122108	GO:0010557	GO:BP		positive regulation of macromolecule biosynthetic process	21209	4760	GO:0010604
query_1	TRUE	0.000249573	62	48	6	0.125	0.0967742	GO:0002286	GO:BP	T cell activation involved in immune response	21209	957	GO:0002285				query_1	TRUE	0.000249573	62	48	6	0.125	0.0967742	GO:0002286	GO:BP		T cell activation involved in immune response	21209	957	GO:0002285
query_1	TRUE	0.000249573	62	48	6	0.125	0.0967742	GO:0002286	GO:BP	T cell activation involved in immune response	21209	957	GO:0042110				query_1	TRUE	0.000249573	62	48	6	0.125	0.0967742	GO:0002286	GO:BP		T cell activation involved in immune response	21209	957	GO:0042110
query_1	TRUE	0.000265425	169	46	7	0.152174	0.0414201	GO:0043123	GO:BP	positive regulation of I-kappaB kinase/NF-kappaB signaling	21209	12311	GO:0007249				query_1	TRUE	0.000265425	169	46	7	0.152174	0.0414201	GO:0043123	GO:BP		positive regulation of I-kappaB kinase/NF-kappaB signaling	21209	12311	GO:0007249
query_1	TRUE	0.000265425	169	46	7	0.152174	0.0414201	GO:0043123	GO:BP	positive regulation of I-kappaB kinase/NF-kappaB signaling	21209	12311	GO:0043122				query_1	TRUE	0.000265425	169	46	7	0.152174	0.0414201	GO:0043123	GO:BP		positive regulation of I-kappaB kinase/NF-kappaB signaling	21209	12311	GO:0043122
query_1	TRUE	0.000265425	169	46	7	0.152174	0.0414201	GO:0043123	GO:BP	positive regulation of I-kappaB kinase/NF-kappaB signaling	21209	12311	GO:1902533				query_1	TRUE	0.000265425	169	46	7	0.152174	0.0414201	GO:0043123	GO:BP		positive regulation of I-kappaB kinase/NF-kappaB signaling	21209	12311	GO:1902533
query_1	TRUE	0.000305545	2832	59	27	0.457627	0.0095339	GO:0006355	GO:BP	regulation of transcription, DNA-templated	21209	2397	GO:0006351				query_1	TRUE	0.000305545	2832	59	27	0.457627	0.0095339	GO:0006355	GO:BP		regulation of transcription, DNA-templated	21209	2397	GO:0006351
query_1	TRUE	0.000305545	2832	59	27	0.457627	0.0095339	GO:0006355	GO:BP	regulation of transcription, DNA-templated	21209	2397	GO:0010468				query_1	TRUE	0.000305545	2832	59	27	0.457627	0.0095339	GO:0006355	GO:BP		regulation of transcription, DNA-templated	21209	2397	GO:0010468
query_1	TRUE	0.000305545	2832	59	27	0.457627	0.0095339	GO:0006355	GO:BP	regulation of transcription, DNA-templated	21209	2397	GO:1903506				query_1	TRUE	0.000305545	2832	59	27	0.457627	0.0095339	GO:0006355	GO:BP		regulation of transcription, DNA-templated	21209	2397	GO:1903506
query_1	TRUE	0.000305545	2832	59	27	0.457627	0.0095339	GO:0006355	GO:BP	regulation of transcription, DNA-templated	21209	2397	GO:2000112				query_1	TRUE	0.000305545	2832	59	27	0.457627	0.0095339	GO:0006355	GO:BP		regulation of transcription, DNA-templated	21209	2397	GO:2000112
query_1	TRUE	0.000308484	709	59	14	0.237288	0.0197461	GO:0030097	GO:BP	hemopoiesis	21209	7774	GO:0048534				query_1	TRUE	0.000308484	709	59	14	0.237288	0.0197461	GO:0030097	GO:BP		hemopoiesis	21209	7774	GO:0048534
query_1	TRUE	0.000309316	1062	39	14	0.358974	0.0131827	GO:0001775	GO:BP	cell activation	21209	568	GO:0009987				query_1	TRUE	0.000309316	1062	39	14	0.358974	0.0131827	GO:0001775	GO:BP		cell activation	21209	568	GO:0009987
query_1	TRUE	0.000312669	1245	54	17	0.314815	0.0136546	GO:0045893	GO:BP	positive regulation of transcription, DNA-templated	21209	13895	GO:0006351				query_1	TRUE	0.000312669	1245	54	17	0.314815	0.0136546	GO:0045893	GO:BP		positive regulation of transcription, DNA-templated	21209	13895	GO:0006351
query_1	TRUE	0.000312669	1245	54	17	0.314815	0.0136546	GO:0045893	GO:BP	positive regulation of transcription, DNA-templated	21209	13895	GO:0006355				query_1	TRUE	0.000312669	1245	54	17	0.314815	0.0136546	GO:0045893	GO:BP		positive regulation of transcription, DNA-templated	21209	13895	GO:0006355
query_1	TRUE	0.000312669	1245	54	17	0.314815	0.0136546	GO:0045893	GO:BP	positive regulation of transcription, DNA-templated	21209	13895	GO:0010628				query_1	TRUE	0.000312669	1245	54	17	0.314815	0.0136546	GO:0045893	GO:BP		positive regulation of transcription, DNA-templated	21209	13895	GO:0010628
query_1	TRUE	0.000312669	1245	54	17	0.314815	0.0136546	GO:0045893	GO:BP	positive regulation of transcription, DNA-templated	21209	13895	GO:1903508				query_1	TRUE	0.000312669	1245	54	17	0.314815	0.0136546	GO:0045893	GO:BP		positive regulation of transcription, DNA-templated	21209	13895	GO:1903508
query_1	TRUE	0.000314312	808	46	14	0.304348	0.0173267	GO:0098542	GO:BP	defense response to other organism	21209	22455	GO:0006952				query_1	TRUE	0.000314312	808	46	14	0.304348	0.0173267	GO:0098542	GO:BP		defense response to other organism	21209	22455	GO:0006952
query_1	TRUE	0.000314312	808	46	14	0.304348	0.0173267	GO:0098542	GO:BP	defense response to other organism	21209	22455	GO:0051707				query_1	TRUE	0.000314312	808	46	14	0.304348	0.0173267	GO:0098542	GO:BP		defense response to other organism	21209	22455	GO:0051707
query_1	TRUE	0.000327904	4811	59	36	0.610169	0.00748285	GO:0051171	GO:BP	regulation of nitrogen compound metabolic process	21209	15975	GO:0006807				query_1	TRUE	0.000327904	4811	59	36	0.610169	0.00748285	GO:0051171	GO:BP		regulation of nitrogen compound metabolic process	21209	15975	GO:0006807
query_1	TRUE	0.000327904	4811	59	36	0.610169	0.00748285	GO:0051171	GO:BP	regulation of nitrogen compound metabolic process	21209	15975	GO:0019222				query_1	TRUE	0.000327904	4811	59	36	0.610169	0.00748285	GO:0051171	GO:BP		regulation of nitrogen compound metabolic process	21209	15975	GO:0019222
query_1	TRUE	0.00032872	194	48	8	0.166667	0.0412371	GO:0022409	GO:BP	positive regulation of cell-cell adhesion	21209	7654	GO:0022407				query_1	TRUE	0.00032872	194	48	8	0.166667	0.0412371	GO:0022409	GO:BP		positive regulation of cell-cell adhesion	21209	7654	GO:0022407
query_1	TRUE	0.00032872	194	48	8	0.166667	0.0412371	GO:0022409	GO:BP	positive regulation of cell-cell adhesion	21209	7654	GO:0045785				query_1	TRUE	0.00032872	194	48	8	0.166667	0.0412371	GO:0022409	GO:BP		positive regulation of cell-cell adhesion	21209	7654	GO:0045785
query_1	TRUE	0.00032872	194	48	8	0.166667	0.0412371	GO:0022409	GO:BP	positive regulation of cell-cell adhesion	21209	7654	GO:0098609				query_1	TRUE	0.00032872	194	48	8	0.166667	0.0412371	GO:0022409	GO:BP		positive regulation of cell-cell adhesion	21209	7654	GO:0098609
query_1	TRUE	0.000401365	41	48	5	0.104167	0.121951	GO:0042093	GO:BP	T-helper cell differentiation	21209	11650	GO:0002294				query_1	TRUE	0.000401365	41	48	5	0.104167	0.121951	GO:0042093	GO:BP		T-helper cell differentiation	21209	11650	GO:0002294
query_1	TRUE	0.000408577	237	24	7	0.291667	0.0295359	GO:0050727	GO:BP	regulation of inflammatory response	21209	15604	GO:0006954				query_1	TRUE	0.000408577	237	24	7	0.291667	0.0295359	GO:0050727	GO:BP		regulation of inflammatory response	21209	15604	GO:0006954
query_1	TRUE	0.000408577	237	24	7	0.291667	0.0295359	GO:0050727	GO:BP	regulation of inflammatory response	21209	15604	GO:0031347				query_1	TRUE	0.000408577	237	24	7	0.291667	0.0295359	GO:0050727	GO:BP		regulation of inflammatory response	21209	15604	GO:0031347
query_1	TRUE	0.000408577	237	24	7	0.291667	0.0295359	GO:0050727	GO:BP	regulation of inflammatory response	21209	15604	GO:0032101				query_1	TRUE	0.000408577	237	24	7	0.291667	0.0295359	GO:0050727	GO:BP		regulation of inflammatory response	21209	15604	GO:0032101
query_1	TRUE	0.000437992	98	35	6	0.171429	0.0612245	GO:0032675	GO:BP	regulation of interleukin-6 production	21209	9005	GO:0001817				query_1	TRUE	0.000437992	98	35	6	0.171429	0.0612245	GO:0032675	GO:BP		regulation of interleukin-6 production	21209	9005	GO:0001817
query_1	TRUE	0.000437992	98	35	6	0.171429	0.0612245	GO:0032675	GO:BP	regulation of interleukin-6 production	21209	9005	GO:0032635				query_1	TRUE	0.000437992	98	35	6	0.171429	0.0612245	GO:0032675	GO:BP		regulation of interleukin-6 production	21209	9005	GO:0032635
query_1	TRUE	0.000444555	1631	59	21	0.355932	0.0128755	GO:2000026	GO:BP	regulation of multicellular organismal development	21209	29528	GO:0007275				query_1	TRUE	0.000444555	1631	59	21	0.355932	0.0128755	GO:2000026	GO:BP		regulation of multicellular organismal development	21209	29528	GO:0007275
query_1	TRUE	0.000444555	1631	59	21	0.355932	0.0128755	GO:2000026	GO:BP	regulation of multicellular organismal development	21209	29528	GO:0050793				query_1	TRUE	0.000444555	1631	59	21	0.355932	0.0128755	GO:2000026	GO:BP		regulation of multicellular organismal development	21209	29528	GO:0050793
query_1	TRUE	0.000444555	1631	59	21	0.355932	0.0128755	GO:2000026	GO:BP	regulation of multicellular organismal development	21209	29528	GO:0051239				query_1	TRUE	0.000444555	1631	59	21	0.355932	0.0128755	GO:2000026	GO:BP		regulation of multicellular organismal development	21209	29528	GO:0051239
query_1	TRUE	0.000464874	2880	59	27	0.457627	0.009375	GO:1903506	GO:BP	regulation of nucleic acid-templated transcription	21209	26795	GO:0097659				query_1	TRUE	0.000464874	2880	59	27	0.457627	0.009375	GO:1903506	GO:BP		regulation of nucleic acid-templated transcription	21209	26795	GO:0097659
query_1	TRUE	0.000464874	2880	59	27	0.457627	0.009375	GO:1903506	GO:BP	regulation of nucleic acid-templated transcription	21209	26795	GO:2001141				query_1	TRUE	0.000464874	2880	59	27	0.457627	0.009375	GO:1903506	GO:BP		regulation of nucleic acid-templated transcription	21209	26795	GO:2001141
query_1	TRUE	0.00047678	42	48	5	0.104167	0.119048	GO:0002294	GO:BP	CD4-positive, alpha-beta T cell differentiation involved in immune response	21209	965	GO:0002293				query_1	TRUE	0.00047678	42	48	5	0.104167	0.119048	GO:0002294	GO:BP		CD4-positive, alpha-beta T cell differentiation involved in immune response	21209	965	GO:0002293
query_1	TRUE	0.00047678	42	48	5	0.104167	0.119048	GO:0002294	GO:BP	CD4-positive, alpha-beta T cell differentiation involved in immune response	21209	965	GO:0043367				query_1	TRUE	0.00047678	42	48	5	0.104167	0.119048	GO:0002294	GO:BP		CD4-positive, alpha-beta T cell differentiation involved in immune response	21209	965	GO:0043367
query_1	TRUE	0.000478616	2883	59	27	0.457627	0.00936524	GO:2001141	GO:BP	regulation of RNA biosynthetic process	21209	30604	GO:0010556				query_1	TRUE	0.000478616	2883	59	27	0.457627	0.00936524	GO:2001141	GO:BP		regulation of RNA biosynthetic process	21209	30604	GO:0010556
query_1	TRUE	0.000478616	2883	59	27	0.457627	0.00936524	GO:2001141	GO:BP	regulation of RNA biosynthetic process	21209	30604	GO:0031326				query_1	TRUE	0.000478616	2883	59	27	0.457627	0.00936524	GO:2001141	GO:BP		regulation of RNA biosynthetic process	21209	30604	GO:0031326
query_1	TRUE	0.000478616	2883	59	27	0.457627	0.00936524	GO:2001141	GO:BP	regulation of RNA biosynthetic process	21209	30604	GO:0032774				query_1	TRUE	0.000478616	2883	59	27	0.457627	0.00936524	GO:2001141	GO:BP		regulation of RNA biosynthetic process	21209	30604	GO:0032774
query_1	TRUE	0.000478616	2883	59	27	0.457627	0.00936524	GO:2001141	GO:BP	regulation of RNA biosynthetic process	21209	30604	GO:0051252				query_1	TRUE	0.000478616	2883	59	27	0.457627	0.00936524	GO:2001141	GO:BP		regulation of RNA biosynthetic process	21209	30604	GO:0051252
query_1	TRUE	0.00048398	191	41	7	0.170732	0.0366492	GO:0097191	GO:BP	extrinsic apoptotic signaling pathway	21209	22160	GO:0007166				query_1	TRUE	0.00048398	191	41	7	0.170732	0.0366492	GO:0097191	GO:BP		extrinsic apoptotic signaling pathway	21209	22160	GO:0007166
query_1	TRUE	0.00048398	191	41	7	0.170732	0.0366492	GO:0097191	GO:BP	extrinsic apoptotic signaling pathway	21209	22160	GO:0097190				query_1	TRUE	0.00048398	191	41	7	0.170732	0.0366492	GO:0097191	GO:BP		extrinsic apoptotic signaling pathway	21209	22160	GO:0097190
query_1	TRUE	0.000508299	38	16	4	0.25	0.105263	GO:0061844	GO:BP	antimicrobial humoral immune response mediated by antimicrobial peptide	21209	18756	GO:0019730				query_1	TRUE	0.000508299	38	16	4	0.25	0.105263	GO:0061844	GO:BP		antimicrobial humoral immune response mediated by antimicrobial peptide	21209	18756	GO:0019730
query_1	TRUE	0.000509149	134	17	6	0.352941	0.0447761	GO:0006959	GO:BP	humoral immune response	21209	2936	GO:0006955				query_1	TRUE	0.000509149	134	17	6	0.352941	0.0447761	GO:0006959	GO:BP		humoral immune response	21209	2936	GO:0006955
query_1	TRUE	0.000518472	42	48	5	0.104167	0.119048	GO:0002287	GO:BP	alpha-beta T cell activation involved in immune response	21209	958	GO:0002286				query_1	TRUE	0.000518472	42	48	5	0.104167	0.119048	GO:0002287	GO:BP		alpha-beta T cell activation involved in immune response	21209	958	GO:0002286
query_1	TRUE	0.000518472	42	48	5	0.104167	0.119048	GO:0002287	GO:BP	alpha-beta T cell activation involved in immune response	21209	958	GO:0046631				query_1	TRUE	0.000518472	42	48	5	0.104167	0.119048	GO:0002287	GO:BP		alpha-beta T cell activation involved in immune response	21209	958	GO:0046631
query_1	TRUE	0.000518472	43	48	5	0.104167	0.116279	GO:2000514	GO:BP	regulation of CD4-positive, alpha-beta T cell activation	21209	30008	GO:0035710				query_1	TRUE	0.000518472	43	48	5	0.104167	0.116279	GO:2000514	GO:BP		regulation of CD4-positive, alpha-beta T cell activation	21209	30008	GO:0035710
query_1	TRUE	0.000518472	43	48	5	0.104167	0.116279	GO:2000514	GO:BP	regulation of CD4-positive, alpha-beta T cell activation	21209	30008	GO:0046634				query_1	TRUE	0.000518472	43	48	5	0.104167	0.116279	GO:2000514	GO:BP		regulation of CD4-positive, alpha-beta T cell activation	21209	30008	GO:0046634
query_1	TRUE	0.000518472	42	48	5	0.104167	0.119048	GO:0002293	GO:BP	alpha-beta T cell differentiation involved in immune response	21209	964	GO:0002287				query_1	TRUE	0.000518472	42	48	5	0.104167	0.119048	GO:0002293	GO:BP		alpha-beta T cell differentiation involved in immune response	21209	964	GO:0002287
query_1	TRUE	0.000518472	42	48	5	0.104167	0.119048	GO:0002293	GO:BP	alpha-beta T cell differentiation involved in immune response	21209	964	GO:0002292				query_1	TRUE	0.000518472	42	48	5	0.104167	0.119048	GO:0002293	GO:BP		alpha-beta T cell differentiation involved in immune response	21209	964	GO:0002292
query_1	TRUE	0.000518472	42	48	5	0.104167	0.119048	GO:0002293	GO:BP	alpha-beta T cell differentiation involved in immune response	21209	964	GO:0046632				query_1	TRUE	0.000518472	42	48	5	0.104167	0.119048	GO:0002293	GO:BP		alpha-beta T cell differentiation involved in immune response	21209	964	GO:0046632
query_1	TRUE	0.000545064	104	35	6	0.171429	0.0576923	GO:0032680	GO:BP	regulation of tumor necrosis factor production	21209	9010	GO:0032640				query_1	TRUE	0.000545064	104	35	6	0.171429	0.0576923	GO:0032680	GO:BP		regulation of tumor necrosis factor production	21209	9010	GO:0032640
query_1	TRUE	0.000545064	104	35	6	0.171429	0.0576923	GO:0032680	GO:BP	regulation of tumor necrosis factor production	21209	9010	GO:1903555				query_1	TRUE	0.000545064	104	35	6	0.171429	0.0576923	GO:0032680	GO:BP		regulation of tumor necrosis factor production	21209	9010	GO:1903555
query_1	TRUE	0.000562956	45	42	5	0.119048	0.111111	GO:0042108	GO:BP	positive regulation of cytokine biosynthetic process	21209	11660	GO:0001819				query_1	TRUE	0.000562956	45	42	5	0.119048	0.111111	GO:0042108	GO:BP		positive regulation of cytokine biosynthetic process	21209	11660	GO:0001819
query_1	TRUE	0.000562956	45	42	5	0.119048	0.111111	GO:0042108	GO:BP	positive regulation of cytokine biosynthetic process	21209	11660	GO:0010557				query_1	TRUE	0.000562956	45	42	5	0.119048	0.111111	GO:0042108	GO:BP		positive regulation of cytokine biosynthetic process	21209	11660	GO:0010557
query_1	TRUE	0.000562956	45	42	5	0.119048	0.111111	GO:0042108	GO:BP	positive regulation of cytokine biosynthetic process	21209	11660	GO:0031328				query_1	TRUE	0.000562956	45	42	5	0.119048	0.111111	GO:0042108	GO:BP		positive regulation of cytokine biosynthetic process	21209	11660	GO:0031328
query_1	TRUE	0.000562956	45	42	5	0.119048	0.111111	GO:0042108	GO:BP	positive regulation of cytokine biosynthetic process	21209	11660	GO:0042035				query_1	TRUE	0.000562956	45	42	5	0.119048	0.111111	GO:0042108	GO:BP		positive regulation of cytokine biosynthetic process	21209	11660	GO:0042035
query_1	TRUE	0.000562956	45	42	5	0.119048	0.111111	GO:0042108	GO:BP	positive regulation of cytokine biosynthetic process	21209	11660	GO:0042089				query_1	TRUE	0.000562956	45	42	5	0.119048	0.111111	GO:0042108	GO:BP		positive regulation of cytokine biosynthetic process	21209	11660	GO:0042089
query_1	TRUE	0.000562956	45	42	5	0.119048	0.111111	GO:0042108	GO:BP	positive regulation of cytokine biosynthetic process	21209	11660	GO:0051247				query_1	TRUE	0.000562956	45	42	5	0.119048	0.111111	GO:0042108	GO:BP		positive regulation of cytokine biosynthetic process	21209	11660	GO:0051247
query_1	TRUE	0.000603285	206	14	5	0.357143	0.0242718	GO:2001234	GO:BP	negative regulation of apoptotic signaling pathway	21209	30695	GO:0009968				query_1	TRUE	0.000603285	206	14	5	0.357143	0.0242718	GO:2001234	GO:BP		negative regulation of apoptotic signaling pathway	21209	30695	GO:0009968
query_1	TRUE	0.000603285	206	14	5	0.357143	0.0242718	GO:2001234	GO:BP	negative regulation of apoptotic signaling pathway	21209	30695	GO:0043066				query_1	TRUE	0.000603285	206	14	5	0.357143	0.0242718	GO:2001234	GO:BP		negative regulation of apoptotic signaling pathway	21209	30695	GO:0043066
query_1	TRUE	0.000603285	206	14	5	0.357143	0.0242718	GO:2001234	GO:BP	negative regulation of apoptotic signaling pathway	21209	30695	GO:0097190				query_1	TRUE	0.000603285	206	14	5	0.357143	0.0242718	GO:2001234	GO:BP		negative regulation of apoptotic signaling pathway	21209	30695	GO:0097190
query_1	TRUE	0.000603285	206	14	5	0.357143	0.0242718	GO:2001234	GO:BP	negative regulation of apoptotic signaling pathway	21209	30695	GO:2001233				query_1	TRUE	0.000603285	206	14	5	0.357143	0.0242718	GO:2001234	GO:BP		negative regulation of apoptotic signaling pathway	21209	30695	GO:2001233
query_1	TRUE	0.000606161	106	35	6	0.171429	0.0566038	GO:1903555	GO:BP	regulation of tumor necrosis factor superfamily cytokine production	21209	26843	GO:0001817				query_1	TRUE	0.000606161	106	35	6	0.171429	0.0566038	GO:1903555	GO:BP		regulation of tumor necrosis factor superfamily cytokine production	21209	26843	GO:0001817
query_1	TRUE	0.000606161	106	35	6	0.171429	0.0566038	GO:1903555	GO:BP	regulation of tumor necrosis factor superfamily cytokine production	21209	26843	GO:0071706				query_1	TRUE	0.000606161	106	35	6	0.171429	0.0566038	GO:1903555	GO:BP		regulation of tumor necrosis factor superfamily cytokine production	21209	26843	GO:0071706
query_1	TRUE	0.000610501	45	48	5	0.104167	0.111111	GO:0046637	GO:BP	regulation of alpha-beta T cell differentiation	21209	14545	GO:0045580				query_1	TRUE	0.000610501	45	48	5	0.104167	0.111111	GO:0046637	GO:BP		regulation of alpha-beta T cell differentiation	21209	14545	GO:0045580
query_1	TRUE	0.000610501	45	48	5	0.104167	0.111111	GO:0046637	GO:BP	regulation of alpha-beta T cell differentiation	21209	14545	GO:0046632				query_1	TRUE	0.000610501	45	48	5	0.104167	0.111111	GO:0046637	GO:BP		regulation of alpha-beta T cell differentiation	21209	14545	GO:0046632
query_1	TRUE	0.000610501	45	48	5	0.104167	0.111111	GO:0046637	GO:BP	regulation of alpha-beta T cell differentiation	21209	14545	GO:0046634				query_1	TRUE	0.000610501	45	48	5	0.104167	0.111111	GO:0046637	GO:BP		regulation of alpha-beta T cell differentiation	21209	14545	GO:0046634
query_1	TRUE	0.000625162	34	34	4	0.117647	0.117647	GO:0070423	GO:BP	nucleotide-binding oligomerization domain containing signaling pathway	21209	19192	GO:0002753				query_1	TRUE	0.000625162	34	34	4	0.117647	0.117647	GO:0070423	GO:BP		nucleotide-binding oligomerization domain containing signaling pathway	21209	19192	GO:0002753
query_1	TRUE	0.000625162	34	34	4	0.117647	0.117647	GO:0070423	GO:BP	nucleotide-binding oligomerization domain containing signaling pathway	21209	19192	GO:0035872				query_1	TRUE	0.000625162	34	34	4	0.117647	0.117647	GO:0070423	GO:BP		nucleotide-binding oligomerization domain containing signaling pathway	21209	19192	GO:0035872
query_1	TRUE	0.000627735	108	35	6	0.171429	0.0555556	GO:0032640	GO:BP	tumor necrosis factor production	21209	8970	GO:0071706				query_1	TRUE	0.000627735	108	35	6	0.171429	0.0555556	GO:0032640	GO:BP		tumor necrosis factor production	21209	8970	GO:0071706
query_1	TRUE	0.000627735	105	35	6	0.171429	0.0571429	GO:0032635	GO:BP	interleukin-6 production	21209	8965	GO:0001816				query_1	TRUE	0.000627735	105	35	6	0.171429	0.0571429	GO:0032635	GO:BP		interleukin-6 production	21209	8965	GO:0001816
query_1	TRUE	0.000630394	2548	54	24	0.444444	0.00941915	GO:0009966	GO:BP	regulation of signal transduction	21209	4317	GO:0007165				query_1	TRUE	0.000630394	2548	54	24	0.444444	0.00941915	GO:0009966	GO:BP		regulation of signal transduction	21209	4317	GO:0007165
query_1	TRUE	0.000630394	2548	54	24	0.444444	0.00941915	GO:0009966	GO:BP	regulation of signal transduction	21209	4317	GO:0010646				query_1	TRUE	0.000630394	2548	54	24	0.444444	0.00941915	GO:0009966	GO:BP		regulation of signal transduction	21209	4317	GO:0010646
query_1	TRUE	0.000630394	2548	54	24	0.444444	0.00941915	GO:0009966	GO:BP	regulation of signal transduction	21209	4317	GO:0023051				query_1	TRUE	0.000630394	2548	54	24	0.444444	0.00941915	GO:0009966	GO:BP		regulation of signal transduction	21209	4317	GO:0023051
query_1	TRUE	0.000630394	2548	54	24	0.444444	0.00941915	GO:0009966	GO:BP	regulation of signal transduction	21209	4317	GO:0048583				query_1	TRUE	0.000630394	2548	54	24	0.444444	0.00941915	GO:0009966	GO:BP		regulation of signal transduction	21209	4317	GO:0048583
query_1	TRUE	0.000700146	35	34	4	0.117647	0.114286	GO:0035872	GO:BP	nucleotide-binding domain, leucine rich repeat containing receptor signaling pathway	21209	10800	GO:0030522				query_1	TRUE	0.000700146	35	34	4	0.117647	0.114286	GO:0035872	GO:BP		nucleotide-binding domain, leucine rich repeat containing receptor signaling pathway	21209	10800	GO:0030522
query_1	TRUE	0.000704976	29	35	4	0.114286	0.137931	GO:2001240	GO:BP	negative regulation of extrinsic apoptotic signaling pathway in absence of ligand	21209	30701	GO:0097192				query_1	TRUE	0.000704976	29	35	4	0.114286	0.137931	GO:2001240	GO:BP		negative regulation of extrinsic apoptotic signaling pathway in absence of ligand	21209	30701	GO:0097192
query_1	TRUE	0.000704976	29	35	4	0.114286	0.137931	GO:2001240	GO:BP	negative regulation of extrinsic apoptotic signaling pathway in absence of ligand	21209	30701	GO:1901099				query_1	TRUE	0.000704976	29	35	4	0.114286	0.137931	GO:2001240	GO:BP		negative regulation of extrinsic apoptotic signaling pathway in absence of ligand	21209	30701	GO:1901099
query_1	TRUE	0.000704976	29	35	4	0.114286	0.137931	GO:2001240	GO:BP	negative regulation of extrinsic apoptotic signaling pathway in absence of ligand	21209	30701	GO:2001237				query_1	TRUE	0.000704976	29	35	4	0.114286	0.137931	GO:2001240	GO:BP		negative regulation of extrinsic apoptotic signaling pathway in absence of ligand	21209	30701	GO:2001237
query_1	TRUE	0.000704976	29	35	4	0.114286	0.137931	GO:2001240	GO:BP	negative regulation of extrinsic apoptotic signaling pathway in absence of ligand	21209	30701	GO:2001239				query_1	TRUE	0.000704976	29	35	4	0.114286	0.137931	GO:2001240	GO:BP		negative regulation of extrinsic apoptotic signaling pathway in absence of ligand	21209	30701	GO:2001239
query_1	TRUE	0.000704976	29	35	4	0.114286	0.137931	GO:1901099	GO:BP	negative regulation of signal transduction in absence of ligand	21209	24636	GO:0009968				query_1	TRUE	0.000704976	29	35	4	0.114286	0.137931	GO:1901099	GO:BP		negative regulation of signal transduction in absence of ligand	21209	24636	GO:0009968
query_1	TRUE	0.000704976	29	35	4	0.114286	0.137931	GO:1901099	GO:BP	negative regulation of signal transduction in absence of ligand	21209	24636	GO:0038034				query_1	TRUE	0.000704976	29	35	4	0.114286	0.137931	GO:1901099	GO:BP		negative regulation of signal transduction in absence of ligand	21209	24636	GO:0038034
query_1	TRUE	0.000733068	4964	59	36	0.610169	0.00725222	GO:0080090	GO:BP	regulation of primary metabolic process	21209	21309	GO:0019222				query_1	TRUE	0.000733068	4964	59	36	0.610169	0.00725222	GO:0080090	GO:BP		regulation of primary metabolic process	21209	21309	GO:0019222
query_1	TRUE	0.000733068	4964	59	36	0.610169	0.00725222	GO:0080090	GO:BP	regulation of primary metabolic process	21209	21309	GO:0044238				query_1	TRUE	0.000733068	4964	59	36	0.610169	0.00725222	GO:0080090	GO:BP		regulation of primary metabolic process	21209	21309	GO:0044238
query_1	TRUE	0.000742681	143	16	5	0.3125	0.034965	GO:0097529	GO:BP	myeloid leukocyte migration	21209	22335	GO:0050900				query_1	TRUE	0.000742681	143	16	5	0.3125	0.034965	GO:0097529	GO:BP		myeloid leukocyte migration	21209	22335	GO:0050900
query_1	TRUE	0.000745167	3340	59	29	0.491525	0.00868263	GO:0010556	GO:BP	regulation of macromolecule biosynthetic process	21209	4759	GO:0009059				query_1	TRUE	0.000745167	3340	59	29	0.491525	0.00868263	GO:0010556	GO:BP		regulation of macromolecule biosynthetic process	21209	4759	GO:0009059
query_1	TRUE	0.000745167	3340	59	29	0.491525	0.00868263	GO:0010556	GO:BP	regulation of macromolecule biosynthetic process	21209	4759	GO:0009889				query_1	TRUE	0.000745167	3340	59	29	0.491525	0.00868263	GO:0010556	GO:BP		regulation of macromolecule biosynthetic process	21209	4759	GO:0009889
query_1	TRUE	0.000745167	3340	59	29	0.491525	0.00868263	GO:0010556	GO:BP	regulation of macromolecule biosynthetic process	21209	4759	GO:0060255				query_1	TRUE	0.000745167	3340	59	29	0.491525	0.00868263	GO:0010556	GO:BP		regulation of macromolecule biosynthetic process	21209	4759	GO:0060255
query_1	TRUE	0.000745298	111	35	6	0.171429	0.0540541	GO:0071706	GO:BP	tumor necrosis factor superfamily cytokine production	21209	20044	GO:0001816				query_1	TRUE	0.000745298	111	35	6	0.171429	0.0540541	GO:0071706	GO:BP		tumor necrosis factor superfamily cytokine production	21209	20044	GO:0001816
query_1	TRUE	0.000762764	1326	54	17	0.314815	0.0128205	GO:1903508	GO:BP	positive regulation of nucleic acid-templated transcription	21209	26797	GO:0097659				query_1	TRUE	0.000762764	1326	54	17	0.314815	0.0128205	GO:1903508	GO:BP		positive regulation of nucleic acid-templated transcription	21209	26797	GO:0097659
query_1	TRUE	0.000762764	1326	54	17	0.314815	0.0128205	GO:1903508	GO:BP	positive regulation of nucleic acid-templated transcription	21209	26797	GO:1902680				query_1	TRUE	0.000762764	1326	54	17	0.314815	0.0128205	GO:1903508	GO:BP		positive regulation of nucleic acid-templated transcription	21209	26797	GO:1902680
query_1	TRUE	0.000762764	1326	54	17	0.314815	0.0128205	GO:1903508	GO:BP	positive regulation of nucleic acid-templated transcription	21209	26797	GO:1903506				query_1	TRUE	0.000762764	1326	54	17	0.314815	0.0128205	GO:1903508	GO:BP		positive regulation of nucleic acid-templated transcription	21209	26797	GO:1903506
query_1	TRUE	0.000769339	1327	54	17	0.314815	0.0128109	GO:1902680	GO:BP	positive regulation of RNA biosynthetic process	21209	26057	GO:0010557				query_1	TRUE	0.000769339	1327	54	17	0.314815	0.0128109	GO:1902680	GO:BP		positive regulation of RNA biosynthetic process	21209	26057	GO:0010557
query_1	TRUE	0.000769339	1327	54	17	0.314815	0.0128109	GO:1902680	GO:BP	positive regulation of RNA biosynthetic process	21209	26057	GO:0031328				query_1	TRUE	0.000769339	1327	54	17	0.314815	0.0128109	GO:1902680	GO:BP		positive regulation of RNA biosynthetic process	21209	26057	GO:0031328
query_1	TRUE	0.000769339	1327	54	17	0.314815	0.0128109	GO:1902680	GO:BP	positive regulation of RNA biosynthetic process	21209	26057	GO:0032774				query_1	TRUE	0.000769339	1327	54	17	0.314815	0.0128109	GO:1902680	GO:BP		positive regulation of RNA biosynthetic process	21209	26057	GO:0032774
query_1	TRUE	0.000769339	1327	54	17	0.314815	0.0128109	GO:1902680	GO:BP	positive regulation of RNA biosynthetic process	21209	26057	GO:0051254				query_1	TRUE	0.000769339	1327	54	17	0.314815	0.0128109	GO:1902680	GO:BP		positive regulation of RNA biosynthetic process	21209	26057	GO:0051254
query_1	TRUE	0.000769339	1327	54	17	0.314815	0.0128109	GO:1902680	GO:BP	positive regulation of RNA biosynthetic process	21209	26057	GO:2001141				query_1	TRUE	0.000769339	1327	54	17	0.314815	0.0128109	GO:1902680	GO:BP		positive regulation of RNA biosynthetic process	21209	26057	GO:2001141
query_1	TRUE	0.000774514	2687	59	27	0.457627	0.0100484	GO:0048513	GO:BP	animal organ development	21209	15134	GO:0048731				query_1	TRUE	0.000774514	2687	59	27	0.457627	0.0100484	GO:0048513	GO:BP		animal organ development	21209	15134	GO:0048731
query_1	TRUE	0.000774514	2687	59	27	0.457627	0.0100484	GO:0048513	GO:BP	animal organ development	21209	15134	GO:0048856				query_1	TRUE	0.000774514	2687	59	27	0.457627	0.0100484	GO:0048513	GO:BP		animal organ development	21209	15134	GO:0048856
query_1	TRUE	0.000819793	312	48	9	0.1875	0.0288462	GO:0022407	GO:BP	regulation of cell-cell adhesion	21209	7652	GO:0030155				query_1	TRUE	0.000819793	312	48	9	0.1875	0.0288462	GO:0022407	GO:BP		regulation of cell-cell adhesion	21209	7652	GO:0030155
query_1	TRUE	0.000819793	312	48	9	0.1875	0.0288462	GO:0022407	GO:BP	regulation of cell-cell adhesion	21209	7652	GO:0098609				query_1	TRUE	0.000819793	312	48	9	0.1875	0.0288462	GO:0022407	GO:BP		regulation of cell-cell adhesion	21209	7652	GO:0098609
query_1	TRUE	0.000850885	45	35	5	0.142857	0.111111	GO:0032651	GO:BP	regulation of interleukin-1 beta production	21209	8981	GO:0032611				query_1	TRUE	0.000850885	45	35	5	0.142857	0.111111	GO:0032651	GO:BP		regulation of interleukin-1 beta production	21209	8981	GO:0032611
query_1	TRUE	0.000850885	45	35	5	0.142857	0.111111	GO:0032651	GO:BP	regulation of interleukin-1 beta production	21209	8981	GO:0032652				query_1	TRUE	0.000850885	45	35	5	0.142857	0.111111	GO:0032651	GO:BP		regulation of interleukin-1 beta production	21209	8981	GO:0032652
query_1	TRUE	0.000871515	2994	59	27	0.457627	0.00901804	GO:0006351	GO:BP	transcription, DNA-templated	21209	2393	GO:0010467				query_1	TRUE	0.000871515	2994	59	27	0.457627	0.00901804	GO:0006351	GO:BP		transcription, DNA-templated	21209	2393	GO:0010467
query_1	TRUE	0.000871515	2994	59	27	0.457627	0.00901804	GO:0006351	GO:BP	transcription, DNA-templated	21209	2393	GO:0034645				query_1	TRUE	0.000871515	2994	59	27	0.457627	0.00901804	GO:0006351	GO:BP		transcription, DNA-templated	21209	2393	GO:0034645
query_1	TRUE	0.000871515	2994	59	27	0.457627	0.00901804	GO:0006351	GO:BP	transcription, DNA-templated	21209	2393	GO:0097659				query_1	TRUE	0.000871515	2994	59	27	0.457627	0.00901804	GO:0006351	GO:BP		transcription, DNA-templated	21209	2393	GO:0097659
query_1	TRUE	0.000897783	46	48	5	0.104167	0.108696	GO:0002292	GO:BP	T cell differentiation involved in immune response	21209	963	GO:0002286				query_1	TRUE	0.000897783	46	48	5	0.104167	0.108696	GO:0002292	GO:BP		T cell differentiation involved in immune response	21209	963	GO:0002286
query_1	TRUE	0.000897783	46	48	5	0.104167	0.108696	GO:0002292	GO:BP	T cell differentiation involved in immune response	21209	963	GO:0030217				query_1	TRUE	0.000897783	46	48	5	0.104167	0.108696	GO:0002292	GO:BP		T cell differentiation involved in immune response	21209	963	GO:0030217
query_1	TRUE	0.000913392	147	16	5	0.3125	0.0340136	GO:0030595	GO:BP	leukocyte chemotaxis	21209	7994	GO:0050900				query_1	TRUE	0.000913392	147	16	5	0.3125	0.0340136	GO:0030595	GO:BP		leukocyte chemotaxis	21209	7994	GO:0050900
query_1	TRUE	0.000913392	147	16	5	0.3125	0.0340136	GO:0030595	GO:BP	leukocyte chemotaxis	21209	7994	GO:0060326				query_1	TRUE	0.000913392	147	16	5	0.3125	0.0340136	GO:0030595	GO:BP		leukocyte chemotaxis	21209	7994	GO:0060326
query_1	TRUE	0.000930023	1260	51	16	0.313725	0.0126984	GO:0080134	GO:BP	regulation of response to stress	21209	21328	GO:0006950				query_1	TRUE	0.000930023	1260	51	16	0.313725	0.0126984	GO:0080134	GO:BP		regulation of response to stress	21209	21328	GO:0006950
query_1	TRUE	0.000930023	1260	51	16	0.313725	0.0126984	GO:0080134	GO:BP	regulation of response to stress	21209	21328	GO:0048583				query_1	TRUE	0.000930023	1260	51	16	0.313725	0.0126984	GO:0080134	GO:BP		regulation of response to stress	21209	21328	GO:0048583
query_1	TRUE	0.000930329	579	35	10	0.285714	0.0172712	GO:0031347	GO:BP	regulation of defense response	21209	8359	GO:0006952				query_1	TRUE	0.000930329	579	35	10	0.285714	0.0172712	GO:0031347	GO:BP		regulation of defense response	21209	8359	GO:0006952
query_1	TRUE	0.000930329	579	35	10	0.285714	0.0172712	GO:0031347	GO:BP	regulation of defense response	21209	8359	GO:0080134				query_1	TRUE	0.000930329	579	35	10	0.285714	0.0172712	GO:0031347	GO:BP		regulation of defense response	21209	8359	GO:0080134
query_1	TRUE	0.0010656	1487	54	18	0.333333	0.0121049	GO:0010647	GO:BP	positive regulation of cell communication	21209	4844	GO:0007154				query_1	TRUE	0.0010656	1487	54	18	0.333333	0.0121049	GO:0010647	GO:BP		positive regulation of cell communication	21209	4844	GO:0007154
query_1	TRUE	0.0010656	1487	54	18	0.333333	0.0121049	GO:0010647	GO:BP	positive regulation of cell communication	21209	4844	GO:0010646				query_1	TRUE	0.0010656	1487	54	18	0.333333	0.0121049	GO:0010647	GO:BP		positive regulation of cell communication	21209	4844	GO:0010646
query_1	TRUE	0.0010656	1487	54	18	0.333333	0.0121049	GO:0010647	GO:BP	positive regulation of cell communication	21209	4844	GO:0048522				query_1	TRUE	0.0010656	1487	54	18	0.333333	0.0121049	GO:0010647	GO:BP		positive regulation of cell communication	21209	4844	GO:0048522
query_1	TRUE	0.0010941	387	52	10	0.192308	0.0258398	GO:0002521	GO:BP	leukocyte differentiation	21209	1191	GO:0030097				query_1	TRUE	0.0010941	387	52	10	0.192308	0.0258398	GO:0002521	GO:BP		leukocyte differentiation	21209	1191	GO:0030097
query_1	TRUE	0.0010941	387	52	10	0.192308	0.0258398	GO:0002521	GO:BP	leukocyte differentiation	21209	1191	GO:0030154				query_1	TRUE	0.0010941	387	52	10	0.192308	0.0258398	GO:0002521	GO:BP		leukocyte differentiation	21209	1191	GO:0030154
query_1	TRUE	0.00111134	365	51	9	0.176471	0.0246575	GO:2001233	GO:BP	regulation of apoptotic signaling pathway	21209	30694	GO:0009966				query_1	TRUE	0.00111134	365	51	9	0.176471	0.0246575	GO:2001233	GO:BP		regulation of apoptotic signaling pathway	21209	30694	GO:0009966
query_1	TRUE	0.00111134	365	51	9	0.176471	0.0246575	GO:2001233	GO:BP	regulation of apoptotic signaling pathway	21209	30694	GO:0042981				query_1	TRUE	0.00111134	365	51	9	0.176471	0.0246575	GO:2001233	GO:BP		regulation of apoptotic signaling pathway	21209	30694	GO:0042981
query_1	TRUE	0.00111134	365	51	9	0.176471	0.0246575	GO:2001233	GO:BP	regulation of apoptotic signaling pathway	21209	30694	GO:0097190				query_1	TRUE	0.00111134	365	51	9	0.176471	0.0246575	GO:2001233	GO:BP		regulation of apoptotic signaling pathway	21209	30694	GO:0097190
query_1	TRUE	0.00112498	3032	59	27	0.457627	0.00890501	GO:0097659	GO:BP	nucleic acid-templated transcription	21209	22372	GO:0032774				query_1	TRUE	0.00112498	3032	59	27	0.457627	0.00890501	GO:0097659	GO:BP		nucleic acid-templated transcription	21209	22372	GO:0032774
query_1	TRUE	0.00112508	1495	54	18	0.333333	0.0120401	GO:0023056	GO:BP	positive regulation of signaling	21209	7726	GO:0023051				query_1	TRUE	0.00112508	1495	54	18	0.333333	0.0120401	GO:0023056	GO:BP		positive regulation of signaling	21209	7726	GO:0023051
query_1	TRUE	0.00112508	1495	54	18	0.333333	0.0120401	GO:0023056	GO:BP	positive regulation of signaling	21209	7726	GO:0023052				query_1	TRUE	0.00112508	1495	54	18	0.333333	0.0120401	GO:0023056	GO:BP		positive regulation of signaling	21209	7726	GO:0023052
query_1	TRUE	0.00112508	1495	54	18	0.333333	0.0120401	GO:0023056	GO:BP	positive regulation of signaling	21209	7726	GO:0048518				query_1	TRUE	0.00112508	1495	54	18	0.333333	0.0120401	GO:0023056	GO:BP		positive regulation of signaling	21209	7726	GO:0048518
query_1	TRUE	0.00115169	226	48	8	0.166667	0.0353982	GO:1903037	GO:BP	regulation of leukocyte cell-cell adhesion	21209	26383	GO:0007159				query_1	TRUE	0.00115169	226	48	8	0.166667	0.0353982	GO:1903037	GO:BP		regulation of leukocyte cell-cell adhesion	21209	26383	GO:0007159
query_1	TRUE	0.00115169	226	48	8	0.166667	0.0353982	GO:1903037	GO:BP	regulation of leukocyte cell-cell adhesion	21209	26383	GO:0022407				query_1	TRUE	0.00115169	226	48	8	0.166667	0.0353982	GO:1903037	GO:BP		regulation of leukocyte cell-cell adhesion	21209	26383	GO:0022407
query_1	TRUE	0.00121188	20	48	4	0.0833333	0.2	GO:0043372	GO:BP	positive regulation of CD4-positive, alpha-beta T cell differentiation	21209	12427	GO:0043367				query_1	TRUE	0.00121188	20	48	4	0.0833333	0.2	GO:0043372	GO:BP		positive regulation of CD4-positive, alpha-beta T cell differentiation	21209	12427	GO:0043367
query_1	TRUE	0.00121188	20	48	4	0.0833333	0.2	GO:0043372	GO:BP	positive regulation of CD4-positive, alpha-beta T cell differentiation	21209	12427	GO:0043370				query_1	TRUE	0.00121188	20	48	4	0.0833333	0.2	GO:0043372	GO:BP		positive regulation of CD4-positive, alpha-beta T cell differentiation	21209	12427	GO:0043370
query_1	TRUE	0.00121188	20	48	4	0.0833333	0.2	GO:0043372	GO:BP	positive regulation of CD4-positive, alpha-beta T cell differentiation	21209	12427	GO:0046638				query_1	TRUE	0.00121188	20	48	4	0.0833333	0.2	GO:0043372	GO:BP		positive regulation of CD4-positive, alpha-beta T cell differentiation	21209	12427	GO:0046638
query_1	TRUE	0.00121188	20	48	4	0.0833333	0.2	GO:0043372	GO:BP	positive regulation of CD4-positive, alpha-beta T cell differentiation	21209	12427	GO:2000516				query_1	TRUE	0.00121188	20	48	4	0.0833333	0.2	GO:0043372	GO:BP		positive regulation of CD4-positive, alpha-beta T cell differentiation	21209	12427	GO:2000516
query_1	TRUE	0.00121483	3044	59	27	0.457627	0.00886991	GO:0032774	GO:BP	RNA biosynthetic process	21209	9102	GO:0009059				query_1	TRUE	0.00121483	3044	59	27	0.457627	0.00886991	GO:0032774	GO:BP		RNA biosynthetic process	21209	9102	GO:0009059
query_1	TRUE	0.00121483	3044	59	27	0.457627	0.00886991	GO:0032774	GO:BP	RNA biosynthetic process	21209	9102	GO:0016070				query_1	TRUE	0.00121483	3044	59	27	0.457627	0.00886991	GO:0032774	GO:BP		RNA biosynthetic process	21209	9102	GO:0016070
query_1	TRUE	0.00121483	3044	59	27	0.457627	0.00886991	GO:0032774	GO:BP	RNA biosynthetic process	21209	9102	GO:0034654				query_1	TRUE	0.00121483	3044	59	27	0.457627	0.00886991	GO:0032774	GO:BP		RNA biosynthetic process	21209	9102	GO:0034654
query_1	TRUE	0.00123239	1439	59	19	0.322034	0.0132036	GO:0045595	GO:BP	regulation of cell differentiation	21209	13617	GO:0030154				query_1	TRUE	0.00123239	1439	59	19	0.322034	0.0132036	GO:0045595	GO:BP		regulation of cell differentiation	21209	13617	GO:0030154
query_1	TRUE	0.00123239	1439	59	19	0.322034	0.0132036	GO:0045595	GO:BP	regulation of cell differentiation	21209	13617	GO:0050793				query_1	TRUE	0.00123239	1439	59	19	0.322034	0.0132036	GO:0045595	GO:BP		regulation of cell differentiation	21209	13617	GO:0050793
query_1	TRUE	0.00123239	1439	59	19	0.322034	0.0132036	GO:0045595	GO:BP	regulation of cell differentiation	21209	13617	GO:0050794				query_1	TRUE	0.00123239	1439	59	19	0.322034	0.0132036	GO:0045595	GO:BP		regulation of cell differentiation	21209	13617	GO:0050794
query_1	TRUE	0.00123825	2836	41	21	0.512195	0.0074048	GO:0010646	GO:BP	regulation of cell communication	21209	4843	GO:0007154				query_1	TRUE	0.00123825	2836	41	21	0.512195	0.0074048	GO:0010646	GO:BP		regulation of cell communication	21209	4843	GO:0007154
query_1	TRUE	0.00123825	2836	41	21	0.512195	0.0074048	GO:0010646	GO:BP	regulation of cell communication	21209	4843	GO:0050794				query_1	TRUE	0.00123825	2836	41	21	0.512195	0.0074048	GO:0010646	GO:BP		regulation of cell communication	21209	4843	GO:0050794
query_1	TRUE	0.0013508	3245	59	28	0.474576	0.00862866	GO:2000112	GO:BP	regulation of cellular macromolecule biosynthetic process	21209	29614	GO:0010556				query_1	TRUE	0.0013508	3245	59	28	0.474576	0.00862866	GO:2000112	GO:BP		regulation of cellular macromolecule biosynthetic process	21209	29614	GO:0010556
query_1	TRUE	0.0013508	3245	59	28	0.474576	0.00862866	GO:2000112	GO:BP	regulation of cellular macromolecule biosynthetic process	21209	29614	GO:0031326				query_1	TRUE	0.0013508	3245	59	28	0.474576	0.00862866	GO:2000112	GO:BP		regulation of cellular macromolecule biosynthetic process	21209	29614	GO:0031326
query_1	TRUE	0.0013508	3245	59	28	0.474576	0.00862866	GO:2000112	GO:BP	regulation of cellular macromolecule biosynthetic process	21209	29614	GO:0034645				query_1	TRUE	0.0013508	3245	59	28	0.474576	0.00862866	GO:2000112	GO:BP		regulation of cellular macromolecule biosynthetic process	21209	29614	GO:0034645
query_1	TRUE	0.00136021	2204	56	22	0.392857	0.00998185	GO:0032268	GO:BP	regulation of cellular protein metabolic process	21209	8724	GO:0031323				query_1	TRUE	0.00136021	2204	56	22	0.392857	0.00998185	GO:0032268	GO:BP		regulation of cellular protein metabolic process	21209	8724	GO:0031323
query_1	TRUE	0.00136021	2204	56	22	0.392857	0.00998185	GO:0032268	GO:BP	regulation of cellular protein metabolic process	21209	8724	GO:0044267				query_1	TRUE	0.00136021	2204	56	22	0.392857	0.00998185	GO:0032268	GO:BP		regulation of cellular protein metabolic process	21209	8724	GO:0044267
query_1	TRUE	0.00136021	2204	56	22	0.392857	0.00998185	GO:0032268	GO:BP	regulation of cellular protein metabolic process	21209	8724	GO:0051246				query_1	TRUE	0.00136021	2204	56	22	0.392857	0.00998185	GO:0032268	GO:BP		regulation of cellular protein metabolic process	21209	8724	GO:0051246
query_1	TRUE	0.00141643	52	35	5	0.142857	0.0961538	GO:0032611	GO:BP	interleukin-1 beta production	21209	8941	GO:0032612				query_1	TRUE	0.00141643	52	35	5	0.142857	0.0961538	GO:0032611	GO:BP		interleukin-1 beta production	21209	8941	GO:0032612
query_1	TRUE	0.00150074	2869	41	21	0.512195	0.00731962	GO:0023051	GO:BP	regulation of signaling	21209	7721	GO:0023052				query_1	TRUE	0.00150074	2869	41	21	0.512195	0.00731962	GO:0023051	GO:BP		regulation of signaling	21209	7721	GO:0023052
query_1	TRUE	0.00150074	2869	41	21	0.512195	0.00731962	GO:0023051	GO:BP	regulation of signaling	21209	7721	GO:0050789				query_1	TRUE	0.00150074	2869	41	21	0.512195	0.00731962	GO:0023051	GO:BP		regulation of signaling	21209	7721	GO:0050789
query_1	TRUE	0.00154772	1362	54	17	0.314815	0.0124816	GO:0009967	GO:BP	positive regulation of signal transduction	21209	4318	GO:0007165				query_1	TRUE	0.00154772	1362	54	17	0.314815	0.0124816	GO:0009967	GO:BP		positive regulation of signal transduction	21209	4318	GO:0007165
query_1	TRUE	0.00154772	1362	54	17	0.314815	0.0124816	GO:0009967	GO:BP	positive regulation of signal transduction	21209	4318	GO:0009966				query_1	TRUE	0.00154772	1362	54	17	0.314815	0.0124816	GO:0009967	GO:BP		positive regulation of signal transduction	21209	4318	GO:0009966
query_1	TRUE	0.00154772	1362	54	17	0.314815	0.0124816	GO:0009967	GO:BP	positive regulation of signal transduction	21209	4318	GO:0010647				query_1	TRUE	0.00154772	1362	54	17	0.314815	0.0124816	GO:0009967	GO:BP		positive regulation of signal transduction	21209	4318	GO:0010647
query_1	TRUE	0.00154772	1362	54	17	0.314815	0.0124816	GO:0009967	GO:BP	positive regulation of signal transduction	21209	4318	GO:0023056				query_1	TRUE	0.00154772	1362	54	17	0.314815	0.0124816	GO:0009967	GO:BP		positive regulation of signal transduction	21209	4318	GO:0023056
query_1	TRUE	0.00154772	1362	54	17	0.314815	0.0124816	GO:0009967	GO:BP	positive regulation of signal transduction	21209	4318	GO:0048584				query_1	TRUE	0.00154772	1362	54	17	0.314815	0.0124816	GO:0009967	GO:BP		positive regulation of signal transduction	21209	4318	GO:0048584
query_1	TRUE	0.00157209	1052	54	15	0.277778	0.0142586	GO:0009968	GO:BP	negative regulation of signal transduction	21209	4319	GO:0007165				query_1	TRUE	0.00157209	1052	54	15	0.277778	0.0142586	GO:0009968	GO:BP		negative regulation of signal transduction	21209	4319	GO:0007165
query_1	TRUE	0.00157209	1052	54	15	0.277778	0.0142586	GO:0009968	GO:BP	negative regulation of signal transduction	21209	4319	GO:0009966				query_1	TRUE	0.00157209	1052	54	15	0.277778	0.0142586	GO:0009968	GO:BP		negative regulation of signal transduction	21209	4319	GO:0009966
query_1	TRUE	0.00157209	1052	54	15	0.277778	0.0142586	GO:0009968	GO:BP	negative regulation of signal transduction	21209	4319	GO:0010648				query_1	TRUE	0.00157209	1052	54	15	0.277778	0.0142586	GO:0009968	GO:BP		negative regulation of signal transduction	21209	4319	GO:0010648
query_1	TRUE	0.00157209	1052	54	15	0.277778	0.0142586	GO:0009968	GO:BP	negative regulation of signal transduction	21209	4319	GO:0023057				query_1	TRUE	0.00157209	1052	54	15	0.277778	0.0142586	GO:0009968	GO:BP		negative regulation of signal transduction	21209	4319	GO:0023057
query_1	TRUE	0.00157209	1052	54	15	0.277778	0.0142586	GO:0009968	GO:BP	negative regulation of signal transduction	21209	4319	GO:0048585				query_1	TRUE	0.00157209	1052	54	15	0.277778	0.0142586	GO:0009968	GO:BP		negative regulation of signal transduction	21209	4319	GO:0048585
query_1	TRUE	0.00157747	101	48	6	0.125	0.0594059	GO:0046631	GO:BP	alpha-beta T cell activation	21209	14539	GO:0042110				query_1	TRUE	0.00157747	101	48	6	0.125	0.0594059	GO:0046631	GO:BP		alpha-beta T cell activation	21209	14539	GO:0042110
query_1	TRUE	0.0015975	3456	59	29	0.491525	0.0083912	GO:0031326	GO:BP	regulation of cellular biosynthetic process	21209	8339	GO:0009889				query_1	TRUE	0.0015975	3456	59	29	0.491525	0.0083912	GO:0031326	GO:BP		regulation of cellular biosynthetic process	21209	8339	GO:0009889
query_1	TRUE	0.0015975	3456	59	29	0.491525	0.0083912	GO:0031326	GO:BP	regulation of cellular biosynthetic process	21209	8339	GO:0031323				query_1	TRUE	0.0015975	3456	59	29	0.491525	0.0083912	GO:0031326	GO:BP		regulation of cellular biosynthetic process	21209	8339	GO:0031323
query_1	TRUE	0.0015975	3456	59	29	0.491525	0.0083912	GO:0031326	GO:BP	regulation of cellular biosynthetic process	21209	8339	GO:0044249				query_1	TRUE	0.0015975	3456	59	29	0.491525	0.0083912	GO:0031326	GO:BP		regulation of cellular biosynthetic process	21209	8339	GO:0044249
query_1	TRUE	0.00162428	161	48	7	0.145833	0.0434783	GO:1903039	GO:BP	positive regulation of leukocyte cell-cell adhesion	21209	26385	GO:0007159				query_1	TRUE	0.00162428	161	48	7	0.145833	0.0434783	GO:1903039	GO:BP		positive regulation of leukocyte cell-cell adhesion	21209	26385	GO:0007159
query_1	TRUE	0.00162428	161	48	7	0.145833	0.0434783	GO:1903039	GO:BP	positive regulation of leukocyte cell-cell adhesion	21209	26385	GO:0022409				query_1	TRUE	0.00162428	161	48	7	0.145833	0.0434783	GO:1903039	GO:BP		positive regulation of leukocyte cell-cell adhesion	21209	26385	GO:0022409
query_1	TRUE	0.00162428	161	48	7	0.145833	0.0434783	GO:1903039	GO:BP	positive regulation of leukocyte cell-cell adhesion	21209	26385	GO:1903037				query_1	TRUE	0.00162428	161	48	7	0.145833	0.0434783	GO:1903039	GO:BP		positive regulation of leukocyte cell-cell adhesion	21209	26385	GO:1903037
query_1	TRUE	0.00162435	1406	54	17	0.314815	0.012091	GO:0051254	GO:BP	positive regulation of RNA metabolic process	21209	16044	GO:0010604				query_1	TRUE	0.00162435	1406	54	17	0.314815	0.012091	GO:0051254	GO:BP		positive regulation of RNA metabolic process	21209	16044	GO:0010604
query_1	TRUE	0.00162435	1406	54	17	0.314815	0.012091	GO:0051254	GO:BP	positive regulation of RNA metabolic process	21209	16044	GO:0016070				query_1	TRUE	0.00162435	1406	54	17	0.314815	0.012091	GO:0051254	GO:BP		positive regulation of RNA metabolic process	21209	16044	GO:0016070
query_1	TRUE	0.00162435	1406	54	17	0.314815	0.012091	GO:0051254	GO:BP	positive regulation of RNA metabolic process	21209	16044	GO:0045935				query_1	TRUE	0.00162435	1406	54	17	0.314815	0.012091	GO:0051254	GO:BP		positive regulation of RNA metabolic process	21209	16044	GO:0045935
query_1	TRUE	0.00162435	1406	54	17	0.314815	0.012091	GO:0051254	GO:BP	positive regulation of RNA metabolic process	21209	16044	GO:0051252				query_1	TRUE	0.00162435	1406	54	17	0.314815	0.012091	GO:0051254	GO:BP		positive regulation of RNA metabolic process	21209	16044	GO:0051252
query_1	TRUE	0.00175221	5149	59	36	0.610169	0.00699165	GO:0031323	GO:BP	regulation of cellular metabolic process	21209	8336	GO:0019222				query_1	TRUE	0.00175221	5149	59	36	0.610169	0.00699165	GO:0031323	GO:BP		regulation of cellular metabolic process	21209	8336	GO:0019222
query_1	TRUE	0.00175221	5149	59	36	0.610169	0.00699165	GO:0031323	GO:BP	regulation of cellular metabolic process	21209	8336	GO:0044237				query_1	TRUE	0.00175221	5149	59	36	0.610169	0.00699165	GO:0031323	GO:BP		regulation of cellular metabolic process	21209	8336	GO:0044237
query_1	TRUE	0.00175221	5149	59	36	0.610169	0.00699165	GO:0031323	GO:BP	regulation of cellular metabolic process	21209	8336	GO:0050794				query_1	TRUE	0.00175221	5149	59	36	0.610169	0.00699165	GO:0031323	GO:BP		regulation of cellular metabolic process	21209	8336	GO:0050794
query_1	TRUE	0.00176634	19	13	3	0.230769	0.157895	GO:0002675	GO:BP	positive regulation of acute inflammatory response	21209	1345	GO:0002526				query_1	TRUE	0.00176634	19	13	3	0.230769	0.157895	GO:0002675	GO:BP		positive regulation of acute inflammatory response	21209	1345	GO:0002526
query_1	TRUE	0.00176634	19	13	3	0.230769	0.157895	GO:0002675	GO:BP	positive regulation of acute inflammatory response	21209	1345	GO:0002673				query_1	TRUE	0.00176634	19	13	3	0.230769	0.157895	GO:0002675	GO:BP		positive regulation of acute inflammatory response	21209	1345	GO:0002673
query_1	TRUE	0.00176634	19	13	3	0.230769	0.157895	GO:0002675	GO:BP	positive regulation of acute inflammatory response	21209	1345	GO:0050729				query_1	TRUE	0.00176634	19	13	3	0.230769	0.157895	GO:0002675	GO:BP		positive regulation of acute inflammatory response	21209	1345	GO:0050729
query_1	TRUE	0.00187695	55	35	5	0.142857	0.0909091	GO:0032652	GO:BP	regulation of interleukin-1 production	21209	8982	GO:0001817				query_1	TRUE	0.00187695	55	35	5	0.142857	0.0909091	GO:0032652	GO:BP		regulation of interleukin-1 production	21209	8982	GO:0001817
query_1	TRUE	0.00187695	55	35	5	0.142857	0.0909091	GO:0032652	GO:BP	regulation of interleukin-1 production	21209	8982	GO:0032612				query_1	TRUE	0.00187695	55	35	5	0.142857	0.0909091	GO:0032652	GO:BP		regulation of interleukin-1 production	21209	8982	GO:0032612
query_1	TRUE	0.00205775	3115	59	27	0.457627	0.00866774	GO:0051252	GO:BP	regulation of RNA metabolic process	21209	16042	GO:0016070				query_1	TRUE	0.00205775	3115	59	27	0.457627	0.00866774	GO:0051252	GO:BP		regulation of RNA metabolic process	21209	16042	GO:0016070
query_1	TRUE	0.00205775	3115	59	27	0.457627	0.00866774	GO:0051252	GO:BP	regulation of RNA metabolic process	21209	16042	GO:0019219				query_1	TRUE	0.00205775	3115	59	27	0.457627	0.00866774	GO:0051252	GO:BP		regulation of RNA metabolic process	21209	16042	GO:0019219
query_1	TRUE	0.00205775	3115	59	27	0.457627	0.00866774	GO:0051252	GO:BP	regulation of RNA metabolic process	21209	16042	GO:0060255				query_1	TRUE	0.00205775	3115	59	27	0.457627	0.00866774	GO:0051252	GO:BP		regulation of RNA metabolic process	21209	16042	GO:0060255
query_1	TRUE	0.00210738	39	35	4	0.114286	0.102564	GO:2001239	GO:BP	regulation of extrinsic apoptotic signaling pathway in absence of ligand	21209	30700	GO:0097192				query_1	TRUE	0.00210738	39	35	4	0.114286	0.102564	GO:2001239	GO:BP		regulation of extrinsic apoptotic signaling pathway in absence of ligand	21209	30700	GO:0097192
query_1	TRUE	0.00210738	39	35	4	0.114286	0.102564	GO:2001239	GO:BP	regulation of extrinsic apoptotic signaling pathway in absence of ligand	21209	30700	GO:2001236				query_1	TRUE	0.00210738	39	35	4	0.114286	0.102564	GO:2001239	GO:BP		regulation of extrinsic apoptotic signaling pathway in absence of ligand	21209	30700	GO:2001236
query_1	TRUE	0.00211183	5087	59	36	0.610169	0.00707686	GO:0060255	GO:BP	regulation of macromolecule metabolic process	21209	17386	GO:0019222				query_1	TRUE	0.00211183	5087	59	36	0.610169	0.00707686	GO:0060255	GO:BP		regulation of macromolecule metabolic process	21209	17386	GO:0019222
query_1	TRUE	0.00211183	5087	59	36	0.610169	0.00707686	GO:0060255	GO:BP	regulation of macromolecule metabolic process	21209	17386	GO:0043170				query_1	TRUE	0.00211183	5087	59	36	0.610169	0.00707686	GO:0060255	GO:BP		regulation of macromolecule metabolic process	21209	17386	GO:0043170
query_1	TRUE	0.00212949	12	34	3	0.0882353	0.25	GO:0070431	GO:BP	nucleotide-binding oligomerization domain containing 2 signaling pathway	21209	19200	GO:0070423				query_1	TRUE	0.00212949	12	34	3	0.0882353	0.25	GO:0070431	GO:BP		nucleotide-binding oligomerization domain containing 2 signaling pathway	21209	19200	GO:0070423
query_1	TRUE	0.00213834	343	48	9	0.1875	0.0262391	GO:0042110	GO:BP	T cell activation	21209	11662	GO:0046649				query_1	TRUE	0.00213834	343	48	9	0.1875	0.0262391	GO:0042110	GO:BP		T cell activation	21209	11662	GO:0046649
query_1	TRUE	0.00218976	363	52	9	0.173077	0.0247934	GO:0051090	GO:BP	regulation of DNA-binding transcription factor activity	21209	15902	GO:0006355				query_1	TRUE	0.00218976	363	52	9	0.173077	0.0247934	GO:0051090	GO:BP		regulation of DNA-binding transcription factor activity	21209	15902	GO:0006355
query_1	TRUE	0.00218976	363	52	9	0.173077	0.0247934	GO:0051090	GO:BP	regulation of DNA-binding transcription factor activity	21209	15902	GO:0065009				query_1	TRUE	0.00218976	363	52	9	0.173077	0.0247934	GO:0051090	GO:BP		regulation of DNA-binding transcription factor activity	21209	15902	GO:0065009
query_1	TRUE	0.00229628	24	48	4	0.0833333	0.166667	GO:0045622	GO:BP	regulation of T-helper cell differentiation	21209	13644	GO:0002697				query_1	TRUE	0.00229628	24	48	4	0.0833333	0.166667	GO:0045622	GO:BP		regulation of T-helper cell differentiation	21209	13644	GO:0002697
query_1	TRUE	0.00229628	24	48	4	0.0833333	0.166667	GO:0045622	GO:BP	regulation of T-helper cell differentiation	21209	13644	GO:0042093				query_1	TRUE	0.00229628	24	48	4	0.0833333	0.166667	GO:0045622	GO:BP		regulation of T-helper cell differentiation	21209	13644	GO:0042093
query_1	TRUE	0.00229628	24	48	4	0.0833333	0.166667	GO:0045622	GO:BP	regulation of T-helper cell differentiation	21209	13644	GO:0043370				query_1	TRUE	0.00229628	24	48	4	0.0833333	0.166667	GO:0045622	GO:BP		regulation of T-helper cell differentiation	21209	13644	GO:0043370
query_1	TRUE	0.00229628	24	48	4	0.0833333	0.166667	GO:0045622	GO:BP	regulation of T-helper cell differentiation	21209	13644	GO:0050776				query_1	TRUE	0.00229628	24	48	4	0.0833333	0.166667	GO:0045622	GO:BP		regulation of T-helper cell differentiation	21209	13644	GO:0050776
query_1	TRUE	0.00232628	63	32	5	0.15625	0.0793651	GO:0019730	GO:BP	antimicrobial humoral response	21209	7005	GO:0006959				query_1	TRUE	0.00232628	63	32	5	0.15625	0.0793651	GO:0019730	GO:BP		antimicrobial humoral response	21209	7005	GO:0006959
query_1	TRUE	0.00232628	63	32	5	0.15625	0.0793651	GO:0019730	GO:BP	antimicrobial humoral response	21209	7005	GO:0051707				query_1	TRUE	0.00232628	63	32	5	0.15625	0.0793651	GO:0019730	GO:BP		antimicrobial humoral response	21209	7005	GO:0051707
query_1	TRUE	0.0023568	96	39	5	0.128205	0.0520833	GO:0070498	GO:BP	interleukin-1-mediated signaling pathway	21209	19240	GO:0019221				query_1	TRUE	0.0023568	96	39	5	0.128205	0.0520833	GO:0070498	GO:BP		interleukin-1-mediated signaling pathway	21209	19240	GO:0019221
query_1	TRUE	0.0023568	96	39	5	0.128205	0.0520833	GO:0070498	GO:BP	interleukin-1-mediated signaling pathway	21209	19240	GO:0071347				query_1	TRUE	0.0023568	96	39	5	0.128205	0.0520833	GO:0070498	GO:BP		interleukin-1-mediated signaling pathway	21209	19240	GO:0071347
query_1	TRUE	0.00239986	4	10	2	0.2	0.5	GO:0002528	GO:BP	regulation of vascular permeability involved in acute inflammatory response	21209	1198	GO:0002526				query_1	TRUE	0.00239986	4	10	2	0.2	0.5	GO:0002528	GO:BP		regulation of vascular permeability involved in acute inflammatory response	21209	1198	GO:0002526
query_1	TRUE	0.00239986	4	10	2	0.2	0.5	GO:0002528	GO:BP	regulation of vascular permeability involved in acute inflammatory response	21209	1198	GO:0043114				query_1	TRUE	0.00239986	4	10	2	0.2	0.5	GO:0002528	GO:BP		regulation of vascular permeability involved in acute inflammatory response	21209	1198	GO:0043114
query_1	TRUE	0.00241143	3524	59	29	0.491525	0.00822928	GO:0009889	GO:BP	regulation of biosynthetic process	21209	4260	GO:0009058				query_1	TRUE	0.00241143	3524	59	29	0.491525	0.00822928	GO:0009889	GO:BP		regulation of biosynthetic process	21209	4260	GO:0009058
query_1	TRUE	0.00241143	3524	59	29	0.491525	0.00822928	GO:0009889	GO:BP	regulation of biosynthetic process	21209	4260	GO:0019222				query_1	TRUE	0.00241143	3524	59	29	0.491525	0.00822928	GO:0009889	GO:BP		regulation of biosynthetic process	21209	4260	GO:0019222
query_1	TRUE	0.0024325	816	35	11	0.314286	0.0134804	GO:0032101	GO:BP	regulation of response to external stimulus	21209	8622	GO:0009605				query_1	TRUE	0.0024325	816	35	11	0.314286	0.0134804	GO:0032101	GO:BP		regulation of response to external stimulus	21209	8622	GO:0009605
query_1	TRUE	0.0024325	816	35	11	0.314286	0.0134804	GO:0032101	GO:BP	regulation of response to external stimulus	21209	8622	GO:0048583				query_1	TRUE	0.0024325	816	35	11	0.314286	0.0134804	GO:0032101	GO:BP		regulation of response to external stimulus	21209	8622	GO:0048583
query_1	TRUE	0.0024414	91	48	6	0.125	0.0659341	GO:0050729	GO:BP	positive regulation of inflammatory response	21209	15606	GO:0006954				query_1	TRUE	0.0024414	91	48	6	0.125	0.0659341	GO:0050729	GO:BP		positive regulation of inflammatory response	21209	15606	GO:0006954
query_1	TRUE	0.0024414	91	48	6	0.125	0.0659341	GO:0050729	GO:BP	positive regulation of inflammatory response	21209	15606	GO:0031349				query_1	TRUE	0.0024414	91	48	6	0.125	0.0659341	GO:0050729	GO:BP		positive regulation of inflammatory response	21209	15606	GO:0031349
query_1	TRUE	0.0024414	91	48	6	0.125	0.0659341	GO:0050729	GO:BP	positive regulation of inflammatory response	21209	15606	GO:0032103				query_1	TRUE	0.0024414	91	48	6	0.125	0.0659341	GO:0050729	GO:BP		positive regulation of inflammatory response	21209	15606	GO:0032103
query_1	TRUE	0.0024414	91	48	6	0.125	0.0659341	GO:0050729	GO:BP	positive regulation of inflammatory response	21209	15606	GO:0050727				query_1	TRUE	0.0024414	91	48	6	0.125	0.0659341	GO:0050729	GO:BP		positive regulation of inflammatory response	21209	15606	GO:0050727
query_1	TRUE	0.00244794	254	48	8	0.166667	0.0314961	GO:0007159	GO:BP	leukocyte cell-cell adhesion	21209	3104	GO:0098609				query_1	TRUE	0.00244794	254	48	8	0.166667	0.0314961	GO:0007159	GO:BP		leukocyte cell-cell adhesion	21209	3104	GO:0098609
query_1	TRUE	0.00257903	24	48	4	0.0833333	0.166667	GO:2000516	GO:BP	positive regulation of CD4-positive, alpha-beta T cell activation	21209	30010	GO:0035710				query_1	TRUE	0.00257903	24	48	4	0.0833333	0.166667	GO:2000516	GO:BP		positive regulation of CD4-positive, alpha-beta T cell activation	21209	30010	GO:0035710
query_1	TRUE	0.00257903	24	48	4	0.0833333	0.166667	GO:2000516	GO:BP	positive regulation of CD4-positive, alpha-beta T cell activation	21209	30010	GO:0046635				query_1	TRUE	0.00257903	24	48	4	0.0833333	0.166667	GO:2000516	GO:BP		positive regulation of CD4-positive, alpha-beta T cell activation	21209	30010	GO:0046635
query_1	TRUE	0.00257903	24	48	4	0.0833333	0.166667	GO:2000516	GO:BP	positive regulation of CD4-positive, alpha-beta T cell activation	21209	30010	GO:2000514				query_1	TRUE	0.00257903	24	48	4	0.0833333	0.166667	GO:2000516	GO:BP		positive regulation of CD4-positive, alpha-beta T cell activation	21209	30010	GO:2000514
query_1	TRUE	0.00261627	178	48	7	0.145833	0.0393258	GO:0030217	GO:BP	T cell differentiation	21209	7830	GO:0030098				query_1	TRUE	0.00261627	178	48	7	0.145833	0.0393258	GO:0030217	GO:BP		T cell differentiation	21209	7830	GO:0030098
query_1	TRUE	0.00261627	178	48	7	0.145833	0.0393258	GO:0030217	GO:BP	T cell differentiation	21209	7830	GO:0042110				query_1	TRUE	0.00261627	178	48	7	0.145833	0.0393258	GO:0030217	GO:BP		T cell differentiation	21209	7830	GO:0042110
query_1	TRUE	0.00299884	3670	59	31	0.525424	0.00844687	GO:0048731	GO:BP	system development	21209	15330	GO:0007275				query_1	TRUE	0.00299884	3670	59	31	0.525424	0.00844687	GO:0048731	GO:BP		system development	21209	15330	GO:0007275
query_1	TRUE	0.00299884	3670	59	31	0.525424	0.00844687	GO:0048731	GO:BP	system development	21209	15330	GO:0048856				query_1	TRUE	0.00299884	3670	59	31	0.525424	0.00844687	GO:0048731	GO:BP		system development	21209	15330	GO:0048856
query_1	TRUE	0.00302231	63	35	5	0.142857	0.0793651	GO:0032612	GO:BP	interleukin-1 production	21209	8942	GO:0001816				query_1	TRUE	0.00302231	63	35	5	0.142857	0.0793651	GO:0032612	GO:BP		interleukin-1 production	21209	8942	GO:0001816
query_1	TRUE	0.00307745	762	55	13	0.236364	0.0170604	GO:0045597	GO:BP	positive regulation of cell differentiation	21209	13619	GO:0030154				query_1	TRUE	0.00307745	762	55	13	0.236364	0.0170604	GO:0045597	GO:BP		positive regulation of cell differentiation	21209	13619	GO:0030154
query_1	TRUE	0.00307745	762	55	13	0.236364	0.0170604	GO:0045597	GO:BP	positive regulation of cell differentiation	21209	13619	GO:0045595				query_1	TRUE	0.00307745	762	55	13	0.236364	0.0170604	GO:0045597	GO:BP		positive regulation of cell differentiation	21209	13619	GO:0045595
query_1	TRUE	0.00307745	762	55	13	0.236364	0.0170604	GO:0045597	GO:BP	positive regulation of cell differentiation	21209	13619	GO:0048522				query_1	TRUE	0.00307745	762	55	13	0.236364	0.0170604	GO:0045597	GO:BP		positive regulation of cell differentiation	21209	13619	GO:0048522
query_1	TRUE	0.00307745	762	55	13	0.236364	0.0170604	GO:0045597	GO:BP	positive regulation of cell differentiation	21209	13619	GO:0051094				query_1	TRUE	0.00307745	762	55	13	0.236364	0.0170604	GO:0045597	GO:BP		positive regulation of cell differentiation	21209	13619	GO:0051094
query_1	TRUE	0.00319453	1630	54	18	0.333333	0.0110429	GO:0010628	GO:BP	positive regulation of gene expression	21209	4825	GO:0010467				query_1	TRUE	0.00319453	1630	54	18	0.333333	0.0110429	GO:0010628	GO:BP		positive regulation of gene expression	21209	4825	GO:0010467
query_1	TRUE	0.00319453	1630	54	18	0.333333	0.0110429	GO:0010628	GO:BP	positive regulation of gene expression	21209	4825	GO:0010468				query_1	TRUE	0.00319453	1630	54	18	0.333333	0.0110429	GO:0010628	GO:BP		positive regulation of gene expression	21209	4825	GO:0010468
query_1	TRUE	0.00319453	1630	54	18	0.333333	0.0110429	GO:0010628	GO:BP	positive regulation of gene expression	21209	4825	GO:0010604				query_1	TRUE	0.00319453	1630	54	18	0.333333	0.0110429	GO:0010628	GO:BP		positive regulation of gene expression	21209	4825	GO:0010604
query_1	TRUE	0.00338518	1753	55	19	0.345455	0.0108386	GO:0006357	GO:BP	regulation of transcription by RNA polymerase II	21209	2399	GO:0006355				query_1	TRUE	0.00338518	1753	55	19	0.345455	0.0108386	GO:0006357	GO:BP		regulation of transcription by RNA polymerase II	21209	2399	GO:0006355
query_1	TRUE	0.00338518	1753	55	19	0.345455	0.0108386	GO:0006357	GO:BP	regulation of transcription by RNA polymerase II	21209	2399	GO:0006366				query_1	TRUE	0.00338518	1753	55	19	0.345455	0.0108386	GO:0006357	GO:BP		regulation of transcription by RNA polymerase II	21209	2399	GO:0006366
query_1	TRUE	0.00346801	538	51	10	0.196078	0.0185874	GO:0097190	GO:BP	apoptotic signaling pathway	21209	22159	GO:0006915				query_1	TRUE	0.00346801	538	51	10	0.196078	0.0185874	GO:0097190	GO:BP		apoptotic signaling pathway	21209	22159	GO:0006915
query_1	TRUE	0.00346801	538	51	10	0.196078	0.0185874	GO:0097190	GO:BP	apoptotic signaling pathway	21209	22159	GO:0007165				query_1	TRUE	0.00346801	538	51	10	0.196078	0.0185874	GO:0097190	GO:BP		apoptotic signaling pathway	21209	22159	GO:0007165
query_1	TRUE	0.00353864	344	54	9	0.166667	0.0261628	GO:0035690	GO:BP	cellular response to drug	21209	10659	GO:0042493				query_1	TRUE	0.00353864	344	54	9	0.166667	0.0261628	GO:0035690	GO:BP		cellular response to drug	21209	10659	GO:0042493
query_1	TRUE	0.00353864	344	54	9	0.166667	0.0261628	GO:0035690	GO:BP	cellular response to drug	21209	10659	GO:0070887				query_1	TRUE	0.00353864	344	54	9	0.166667	0.0261628	GO:0035690	GO:BP		cellular response to drug	21209	10659	GO:0070887
query_1	TRUE	0.00366374	116	52	6	0.115385	0.0517241	GO:1902107	GO:BP	positive regulation of leukocyte differentiation	21209	25572	GO:0002521				query_1	TRUE	0.00366374	116	52	6	0.115385	0.0517241	GO:1902107	GO:BP		positive regulation of leukocyte differentiation	21209	25572	GO:0002521
query_1	TRUE	0.00366374	116	52	6	0.115385	0.0517241	GO:1902107	GO:BP	positive regulation of leukocyte differentiation	21209	25572	GO:0045597				query_1	TRUE	0.00366374	116	52	6	0.115385	0.0517241	GO:1902107	GO:BP		positive regulation of leukocyte differentiation	21209	25572	GO:0045597
query_1	TRUE	0.00366374	116	52	6	0.115385	0.0517241	GO:1902107	GO:BP	positive regulation of leukocyte differentiation	21209	25572	GO:1902105				query_1	TRUE	0.00366374	116	52	6	0.115385	0.0517241	GO:1902107	GO:BP		positive regulation of leukocyte differentiation	21209	25572	GO:1902105
query_1	TRUE	0.00366374	116	52	6	0.115385	0.0517241	GO:1902107	GO:BP	positive regulation of leukocyte differentiation	21209	25572	GO:1903708				query_1	TRUE	0.00366374	116	52	6	0.115385	0.0517241	GO:1902107	GO:BP		positive regulation of leukocyte differentiation	21209	25572	GO:1903708
query_1	TRUE	0.00379281	1125	35	12	0.342857	0.0106667	GO:0010648	GO:BP	negative regulation of cell communication	21209	4845	GO:0007154				query_1	TRUE	0.00379281	1125	35	12	0.342857	0.0106667	GO:0010648	GO:BP		negative regulation of cell communication	21209	4845	GO:0007154
query_1	TRUE	0.00379281	1125	35	12	0.342857	0.0106667	GO:0010648	GO:BP	negative regulation of cell communication	21209	4845	GO:0010646				query_1	TRUE	0.00379281	1125	35	12	0.342857	0.0106667	GO:0010648	GO:BP		negative regulation of cell communication	21209	4845	GO:0010646
query_1	TRUE	0.00379281	1125	35	12	0.342857	0.0106667	GO:0010648	GO:BP	negative regulation of cell communication	21209	4845	GO:0048523				query_1	TRUE	0.00379281	1125	35	12	0.342857	0.0106667	GO:0010648	GO:BP		negative regulation of cell communication	21209	4845	GO:0048523
query_1	TRUE	0.00390422	1128	35	12	0.342857	0.0106383	GO:0023057	GO:BP	negative regulation of signaling	21209	7727	GO:0023051				query_1	TRUE	0.00390422	1128	35	12	0.342857	0.0106383	GO:0023057	GO:BP		negative regulation of signaling	21209	7727	GO:0023051
query_1	TRUE	0.00390422	1128	35	12	0.342857	0.0106383	GO:0023057	GO:BP	negative regulation of signaling	21209	7727	GO:0023052				query_1	TRUE	0.00390422	1128	35	12	0.342857	0.0106383	GO:0023057	GO:BP		negative regulation of signaling	21209	7727	GO:0023052
query_1	TRUE	0.00390422	1128	35	12	0.342857	0.0106383	GO:0023057	GO:BP	negative regulation of signaling	21209	7727	GO:0048519				query_1	TRUE	0.00390422	1128	35	12	0.342857	0.0106383	GO:0023057	GO:BP		negative regulation of signaling	21209	7727	GO:0048519
query_1	TRUE	0.00390913	1028	54	14	0.259259	0.0136187	GO:0009628	GO:BP	response to abiotic stimulus	21209	4041	GO:0050896				query_1	TRUE	0.00390913	1028	54	14	0.259259	0.0136187	GO:0009628	GO:BP		response to abiotic stimulus	21209	4041	GO:0050896
query_1	TRUE	0.00409378	38	34	4	0.117647	0.105263	GO:0032663	GO:BP	regulation of interleukin-2 production	21209	8993	GO:0001817				query_1	TRUE	0.00409378	38	34	4	0.117647	0.105263	GO:0032663	GO:BP		regulation of interleukin-2 production	21209	8993	GO:0001817
query_1	TRUE	0.00409378	38	34	4	0.117647	0.105263	GO:0032663	GO:BP	regulation of interleukin-2 production	21209	8993	GO:0032623				query_1	TRUE	0.00409378	38	34	4	0.117647	0.105263	GO:0032663	GO:BP		regulation of interleukin-2 production	21209	8993	GO:0032623
query_1	TRUE	0.00430692	132	35	6	0.171429	0.0454545	GO:0050707	GO:BP	regulation of cytokine secretion	21209	15584	GO:0001817				query_1	TRUE	0.00430692	132	35	6	0.171429	0.0454545	GO:0050707	GO:BP		regulation of cytokine secretion	21209	15584	GO:0001817
query_1	TRUE	0.00430692	132	35	6	0.171429	0.0454545	GO:0050707	GO:BP	regulation of cytokine secretion	21209	15584	GO:0050663				query_1	TRUE	0.00430692	132	35	6	0.171429	0.0454545	GO:0050707	GO:BP		regulation of cytokine secretion	21209	15584	GO:0050663
query_1	TRUE	0.00430692	132	35	6	0.171429	0.0454545	GO:0050707	GO:BP	regulation of cytokine secretion	21209	15584	GO:0050708				query_1	TRUE	0.00430692	132	35	6	0.171429	0.0454545	GO:0050707	GO:BP		regulation of cytokine secretion	21209	15584	GO:0050708
query_1	TRUE	0.00435004	201	16	5	0.3125	0.0248756	GO:0060326	GO:BP	cell chemotaxis	21209	17455	GO:0006935				query_1	TRUE	0.00435004	201	16	5	0.3125	0.0248756	GO:0060326	GO:BP		cell chemotaxis	21209	17455	GO:0006935
query_1	TRUE	0.00435004	201	16	5	0.3125	0.0248756	GO:0060326	GO:BP	cell chemotaxis	21209	17455	GO:0016477				query_1	TRUE	0.00435004	201	16	5	0.3125	0.0248756	GO:0060326	GO:BP		cell chemotaxis	21209	17455	GO:0016477
query_1	TRUE	0.00435004	201	16	5	0.3125	0.0248756	GO:0060326	GO:BP	cell chemotaxis	21209	17455	GO:0070887				query_1	TRUE	0.00435004	201	16	5	0.3125	0.0248756	GO:0060326	GO:BP		cell chemotaxis	21209	17455	GO:0070887
query_1	TRUE	0.00476754	69	48	5	0.104167	0.0724638	GO:0046634	GO:BP	regulation of alpha-beta T cell activation	21209	14542	GO:0046631				query_1	TRUE	0.00476754	69	48	5	0.104167	0.0724638	GO:0046634	GO:BP		regulation of alpha-beta T cell activation	21209	14542	GO:0046631
query_1	TRUE	0.00476754	69	48	5	0.104167	0.0724638	GO:0046634	GO:BP	regulation of alpha-beta T cell activation	21209	14542	GO:0050863				query_1	TRUE	0.00476754	69	48	5	0.104167	0.0724638	GO:0046634	GO:BP		regulation of alpha-beta T cell activation	21209	14542	GO:0050863
query_1	TRUE	0.00554599	94	16	4	0.25	0.0425532	GO:0002687	GO:BP	positive regulation of leukocyte migration	21209	1357	GO:0002684				query_1	TRUE	0.00554599	94	16	4	0.25	0.0425532	GO:0002687	GO:BP		positive regulation of leukocyte migration	21209	1357	GO:0002684
query_1	TRUE	0.00554599	94	16	4	0.25	0.0425532	GO:0002687	GO:BP	positive regulation of leukocyte migration	21209	1357	GO:0002685				query_1	TRUE	0.00554599	94	16	4	0.25	0.0425532	GO:0002687	GO:BP		positive regulation of leukocyte migration	21209	1357	GO:0002685
query_1	TRUE	0.00554599	94	16	4	0.25	0.0425532	GO:0002687	GO:BP	positive regulation of leukocyte migration	21209	1357	GO:0030335				query_1	TRUE	0.00554599	94	16	4	0.25	0.0425532	GO:0002687	GO:BP		positive regulation of leukocyte migration	21209	1357	GO:0030335
query_1	TRUE	0.00554599	94	16	4	0.25	0.0425532	GO:0002687	GO:BP	positive regulation of leukocyte migration	21209	1357	GO:0050900				query_1	TRUE	0.00554599	94	16	4	0.25	0.0425532	GO:0002687	GO:BP		positive regulation of leukocyte migration	21209	1357	GO:0050900
query_1	TRUE	0.0056041	1552	54	17	0.314815	0.0109536	GO:0045935	GO:BP	positive regulation of nucleobase-containing compound metabolic process	21209	13935	GO:0006139				query_1	TRUE	0.0056041	1552	54	17	0.314815	0.0109536	GO:0045935	GO:BP		positive regulation of nucleobase-containing compound metabolic process	21209	13935	GO:0006139
query_1	TRUE	0.0056041	1552	54	17	0.314815	0.0109536	GO:0045935	GO:BP	positive regulation of nucleobase-containing compound metabolic process	21209	13935	GO:0019219				query_1	TRUE	0.0056041	1552	54	17	0.314815	0.0109536	GO:0045935	GO:BP		positive regulation of nucleobase-containing compound metabolic process	21209	13935	GO:0019219
query_1	TRUE	0.0056041	1552	54	17	0.314815	0.0109536	GO:0045935	GO:BP	positive regulation of nucleobase-containing compound metabolic process	21209	13935	GO:0031325				query_1	TRUE	0.0056041	1552	54	17	0.314815	0.0109536	GO:0045935	GO:BP		positive regulation of nucleobase-containing compound metabolic process	21209	13935	GO:0031325
query_1	TRUE	0.0056041	1552	54	17	0.314815	0.0109536	GO:0045935	GO:BP	positive regulation of nucleobase-containing compound metabolic process	21209	13935	GO:0051173				query_1	TRUE	0.0056041	1552	54	17	0.314815	0.0109536	GO:0045935	GO:BP		positive regulation of nucleobase-containing compound metabolic process	21209	13935	GO:0051173
query_1	TRUE	0.00605879	152	46	6	0.130435	0.0394737	GO:0038061	GO:BP	NIK/NF-kappaB signaling	21209	11273	GO:0035556				query_1	TRUE	0.00605879	152	46	6	0.130435	0.0394737	GO:0038061	GO:BP		NIK/NF-kappaB signaling	21209	11273	GO:0035556
query_1	TRUE	0.00606558	30	35	4	0.114286	0.133333	GO:0032715	GO:BP	negative regulation of interleukin-6 production	21209	9045	GO:0001818				query_1	TRUE	0.00606558	30	35	4	0.114286	0.133333	GO:0032715	GO:BP		negative regulation of interleukin-6 production	21209	9045	GO:0001818
query_1	TRUE	0.00606558	30	35	4	0.114286	0.133333	GO:0032715	GO:BP	negative regulation of interleukin-6 production	21209	9045	GO:0032635				query_1	TRUE	0.00606558	30	35	4	0.114286	0.133333	GO:0032715	GO:BP		negative regulation of interleukin-6 production	21209	9045	GO:0032635
query_1	TRUE	0.00606558	30	35	4	0.114286	0.133333	GO:0032715	GO:BP	negative regulation of interleukin-6 production	21209	9045	GO:0032675				query_1	TRUE	0.00606558	30	35	4	0.114286	0.133333	GO:0032715	GO:BP		negative regulation of interleukin-6 production	21209	9045	GO:0032675
query_1	TRUE	0.00612461	28	13	3	0.230769	0.107143	GO:0002673	GO:BP	regulation of acute inflammatory response	21209	1343	GO:0002526				query_1	TRUE	0.00612461	28	13	3	0.230769	0.107143	GO:0002673	GO:BP		regulation of acute inflammatory response	21209	1343	GO:0002526
query_1	TRUE	0.00612461	28	13	3	0.230769	0.107143	GO:0002673	GO:BP	regulation of acute inflammatory response	21209	1343	GO:0050727				query_1	TRUE	0.00612461	28	13	3	0.230769	0.107143	GO:0002673	GO:BP		regulation of acute inflammatory response	21209	1343	GO:0050727
query_1	TRUE	0.00627648	118	48	6	0.125	0.0508475	GO:0002285	GO:BP	lymphocyte activation involved in immune response	21209	956	GO:0002366				query_1	TRUE	0.00627648	118	48	6	0.125	0.0508475	GO:0002285	GO:BP		lymphocyte activation involved in immune response	21209	956	GO:0002366
query_1	TRUE	0.00627648	118	48	6	0.125	0.0508475	GO:0002285	GO:BP	lymphocyte activation involved in immune response	21209	956	GO:0046649				query_1	TRUE	0.00627648	118	48	6	0.125	0.0508475	GO:0002285	GO:BP		lymphocyte activation involved in immune response	21209	956	GO:0046649
query_1	TRUE	0.0065918	624	35	9	0.257143	0.0144231	GO:0043900	GO:BP	regulation of multi-organism process	21209	12659	GO:0050789				query_1	TRUE	0.0065918	624	35	9	0.257143	0.0144231	GO:0043900	GO:BP		regulation of multi-organism process	21209	12659	GO:0050789
query_1	TRUE	0.0065918	624	35	9	0.257143	0.0144231	GO:0043900	GO:BP	regulation of multi-organism process	21209	12659	GO:0051704				query_1	TRUE	0.0065918	624	35	9	0.257143	0.0144231	GO:0043900	GO:BP		regulation of multi-organism process	21209	12659	GO:0051704
query_1	TRUE	0.00763638	3344	59	27	0.457627	0.00807416	GO:0019219	GO:BP	regulation of nucleobase-containing compound metabolic process	21209	6538	GO:0006139				query_1	TRUE	0.00763638	3344	59	27	0.457627	0.00807416	GO:0019219	GO:BP		regulation of nucleobase-containing compound metabolic process	21209	6538	GO:0006139
query_1	TRUE	0.00763638	3344	59	27	0.457627	0.00807416	GO:0019219	GO:BP	regulation of nucleobase-containing compound metabolic process	21209	6538	GO:0031323				query_1	TRUE	0.00763638	3344	59	27	0.457627	0.00807416	GO:0019219	GO:BP		regulation of nucleobase-containing compound metabolic process	21209	6538	GO:0031323
query_1	TRUE	0.00763638	3344	59	27	0.457627	0.00807416	GO:0019219	GO:BP	regulation of nucleobase-containing compound metabolic process	21209	6538	GO:0051171				query_1	TRUE	0.00763638	3344	59	27	0.457627	0.00807416	GO:0019219	GO:BP		regulation of nucleobase-containing compound metabolic process	21209	6538	GO:0051171
query_1	TRUE	0.00763638	3344	59	27	0.457627	0.00807416	GO:0019219	GO:BP	regulation of nucleobase-containing compound metabolic process	21209	6538	GO:0080090				query_1	TRUE	0.00763638	3344	59	27	0.457627	0.00807416	GO:0019219	GO:BP		regulation of nucleobase-containing compound metabolic process	21209	6538	GO:0080090
query_1	TRUE	0.00766806	35	48	4	0.0833333	0.114286	GO:0046638	GO:BP	positive regulation of alpha-beta T cell differentiation	21209	14546	GO:0045582				query_1	TRUE	0.00766806	35	48	4	0.0833333	0.114286	GO:0046638	GO:BP		positive regulation of alpha-beta T cell differentiation	21209	14546	GO:0045582
query_1	TRUE	0.00766806	35	48	4	0.0833333	0.114286	GO:0046638	GO:BP	positive regulation of alpha-beta T cell differentiation	21209	14546	GO:0046632				query_1	TRUE	0.00766806	35	48	4	0.0833333	0.114286	GO:0046638	GO:BP		positive regulation of alpha-beta T cell differentiation	21209	14546	GO:0046632
query_1	TRUE	0.00766806	35	48	4	0.0833333	0.114286	GO:0046638	GO:BP	positive regulation of alpha-beta T cell differentiation	21209	14546	GO:0046635				query_1	TRUE	0.00766806	35	48	4	0.0833333	0.114286	GO:0046638	GO:BP		positive regulation of alpha-beta T cell differentiation	21209	14546	GO:0046635
query_1	TRUE	0.00766806	35	48	4	0.0833333	0.114286	GO:0046638	GO:BP	positive regulation of alpha-beta T cell differentiation	21209	14546	GO:0046637				query_1	TRUE	0.00766806	35	48	4	0.0833333	0.114286	GO:0046638	GO:BP		positive regulation of alpha-beta T cell differentiation	21209	14546	GO:0046637
query_1	TRUE	0.00785418	48	34	4	0.117647	0.0833333	GO:0032623	GO:BP	interleukin-2 production	21209	8953	GO:0001816				query_1	TRUE	0.00785418	48	34	4	0.117647	0.0833333	GO:0032623	GO:BP		interleukin-2 production	21209	8953	GO:0001816
query_1	TRUE	0.00842329	19	34	3	0.0882353	0.157895	GO:0032495	GO:BP	response to muramyl dipeptide	21209	8883	GO:0042493				query_1	TRUE	0.00842329	19	34	3	0.0882353	0.157895	GO:0032495	GO:BP		response to muramyl dipeptide	21209	8883	GO:0042493
query_1	TRUE	0.00842329	19	34	3	0.0882353	0.157895	GO:0032495	GO:BP	response to muramyl dipeptide	21209	8883	GO:1901652				query_1	TRUE	0.00842329	19	34	3	0.0882353	0.157895	GO:0032495	GO:BP		response to muramyl dipeptide	21209	8883	GO:1901652
query_1	TRUE	0.00864242	315	48	8	0.166667	0.0253968	GO:0045785	GO:BP	positive regulation of cell adhesion	21209	13801	GO:0007155				query_1	TRUE	0.00864242	315	48	8	0.166667	0.0253968	GO:0045785	GO:BP		positive regulation of cell adhesion	21209	13801	GO:0007155
query_1	TRUE	0.00864242	315	48	8	0.166667	0.0253968	GO:0045785	GO:BP	positive regulation of cell adhesion	21209	13801	GO:0030155				query_1	TRUE	0.00864242	315	48	8	0.166667	0.0253968	GO:0045785	GO:BP		positive regulation of cell adhesion	21209	13801	GO:0030155
query_1	TRUE	0.00864242	315	48	8	0.166667	0.0253968	GO:0045785	GO:BP	positive regulation of cell adhesion	21209	13801	GO:0048518				query_1	TRUE	0.00864242	315	48	8	0.166667	0.0253968	GO:0045785	GO:BP		positive regulation of cell adhesion	21209	13801	GO:0048518
query_1	TRUE	0.00866178	73	42	5	0.119048	0.0684932	GO:0042035	GO:BP	regulation of cytokine biosynthetic process	21209	11608	GO:0001817				query_1	TRUE	0.00866178	73	42	5	0.119048	0.0684932	GO:0042035	GO:BP		regulation of cytokine biosynthetic process	21209	11608	GO:0001817
query_1	TRUE	0.00866178	73	42	5	0.119048	0.0684932	GO:0042035	GO:BP	regulation of cytokine biosynthetic process	21209	11608	GO:0010556				query_1	TRUE	0.00866178	73	42	5	0.119048	0.0684932	GO:0042035	GO:BP		regulation of cytokine biosynthetic process	21209	11608	GO:0010556
query_1	TRUE	0.00866178	73	42	5	0.119048	0.0684932	GO:0042035	GO:BP	regulation of cytokine biosynthetic process	21209	11608	GO:0031326				query_1	TRUE	0.00866178	73	42	5	0.119048	0.0684932	GO:0042035	GO:BP		regulation of cytokine biosynthetic process	21209	11608	GO:0031326
query_1	TRUE	0.00866178	73	42	5	0.119048	0.0684932	GO:0042035	GO:BP	regulation of cytokine biosynthetic process	21209	11608	GO:0042089				query_1	TRUE	0.00866178	73	42	5	0.119048	0.0684932	GO:0042035	GO:BP		regulation of cytokine biosynthetic process	21209	11608	GO:0042089
query_1	TRUE	0.00866178	73	42	5	0.119048	0.0684932	GO:0042035	GO:BP	regulation of cytokine biosynthetic process	21209	11608	GO:0051246				query_1	TRUE	0.00866178	73	42	5	0.119048	0.0684932	GO:0042035	GO:BP		regulation of cytokine biosynthetic process	21209	11608	GO:0051246
query_1	TRUE	0.00878006	1257	54	16	0.296296	0.0127287	GO:0042127	GO:BP	regulation of cell population proliferation	21209	11673	GO:0008283				query_1	TRUE	0.00878006	1257	54	16	0.296296	0.0127287	GO:0042127	GO:BP		regulation of cell population proliferation	21209	11673	GO:0008283
query_1	TRUE	0.00878006	1257	54	16	0.296296	0.0127287	GO:0042127	GO:BP	regulation of cell population proliferation	21209	11673	GO:0050794				query_1	TRUE	0.00878006	1257	54	16	0.296296	0.0127287	GO:0042127	GO:BP		regulation of cell population proliferation	21209	11673	GO:0050794
query_1	TRUE	0.00879984	157	35	6	0.171429	0.0382166	GO:0050663	GO:BP	cytokine secretion	21209	15552	GO:0001816				query_1	TRUE	0.00879984	157	35	6	0.171429	0.0382166	GO:0050663	GO:BP		cytokine secretion	21209	15552	GO:0001816
query_1	TRUE	0.00879984	157	35	6	0.171429	0.0382166	GO:0050663	GO:BP	cytokine secretion	21209	15552	GO:0009306				query_1	TRUE	0.00879984	157	35	6	0.171429	0.0382166	GO:0050663	GO:BP		cytokine secretion	21209	15552	GO:0009306
query_1	TRUE	0.00918557	83	52	5	0.0961538	0.060241	GO:1901216	GO:BP	positive regulation of neuron death	21209	24749	GO:0010942				query_1	TRUE	0.00918557	83	52	5	0.0961538	0.060241	GO:1901216	GO:BP		positive regulation of neuron death	21209	24749	GO:0010942
query_1	TRUE	0.00918557	83	52	5	0.0961538	0.060241	GO:1901216	GO:BP	positive regulation of neuron death	21209	24749	GO:0070997				query_1	TRUE	0.00918557	83	52	5	0.0961538	0.060241	GO:1901216	GO:BP		positive regulation of neuron death	21209	24749	GO:0070997
query_1	TRUE	0.00918557	83	52	5	0.0961538	0.060241	GO:1901216	GO:BP	positive regulation of neuron death	21209	24749	GO:1901214				query_1	TRUE	0.00918557	83	52	5	0.0961538	0.060241	GO:1901216	GO:BP		positive regulation of neuron death	21209	24749	GO:1901214
query_1	TRUE	0.00928223	1890	55	19	0.345455	0.0100529	GO:0006366	GO:BP	transcription by RNA polymerase II	21209	2406	GO:0006351				query_1	TRUE	0.00928223	1890	55	19	0.345455	0.0100529	GO:0006366	GO:BP		transcription by RNA polymerase II	21209	2406	GO:0006351
query_1	TRUE	0.00959245	3914	59	30	0.508475	0.00766479	GO:0048523	GO:BP	negative regulation of cellular process	21209	15144	GO:0009987				query_1	TRUE	0.00959245	3914	59	30	0.508475	0.00766479	GO:0048523	GO:BP		negative regulation of cellular process	21209	15144	GO:0009987
query_1	TRUE	0.00959245	3914	59	30	0.508475	0.00766479	GO:0048523	GO:BP	negative regulation of cellular process	21209	15144	GO:0048519				query_1	TRUE	0.00959245	3914	59	30	0.508475	0.00766479	GO:0048523	GO:BP		negative regulation of cellular process	21209	15144	GO:0048519
query_1	TRUE	0.00959245	3914	59	30	0.508475	0.00766479	GO:0048523	GO:BP	negative regulation of cellular process	21209	15144	GO:0050794				query_1	TRUE	0.00959245	3914	59	30	0.508475	0.00766479	GO:0048523	GO:BP		negative regulation of cellular process	21209	15144	GO:0050794
query_1	TRUE	0.0102231	3698	59	29	0.491525	0.00784208	GO:0010468	GO:BP	regulation of gene expression	21209	4701	GO:0010467				query_1	TRUE	0.0102231	3698	59	29	0.491525	0.00784208	GO:0010468	GO:BP		regulation of gene expression	21209	4701	GO:0010467
query_1	TRUE	0.0102231	3698	59	29	0.491525	0.00784208	GO:0010468	GO:BP	regulation of gene expression	21209	4701	GO:0060255				query_1	TRUE	0.0102231	3698	59	29	0.491525	0.00784208	GO:0010468	GO:BP		regulation of gene expression	21209	4701	GO:0060255
query_1	TRUE	0.0103372	196	46	7	0.152174	0.0357143	GO:0001818	GO:BP	negative regulation of cytokine production	21209	603	GO:0001816				query_1	TRUE	0.0103372	196	46	7	0.152174	0.0357143	GO:0001818	GO:BP		negative regulation of cytokine production	21209	603	GO:0001816
query_1	TRUE	0.0103372	196	46	7	0.152174	0.0357143	GO:0001818	GO:BP	negative regulation of cytokine production	21209	603	GO:0001817				query_1	TRUE	0.0103372	196	46	7	0.152174	0.0357143	GO:0001818	GO:BP		negative regulation of cytokine production	21209	603	GO:0001817
query_1	TRUE	0.0103372	196	46	7	0.152174	0.0357143	GO:0001818	GO:BP	negative regulation of cytokine production	21209	603	GO:0051241				query_1	TRUE	0.0103372	196	46	7	0.152174	0.0357143	GO:0001818	GO:BP		negative regulation of cytokine production	21209	603	GO:0051241
query_1	TRUE	0.0105673	4106	59	32	0.542373	0.00779347	GO:0007275	GO:BP	multicellular organism development	21209	3211	GO:0032501				query_1	TRUE	0.0105673	4106	59	32	0.542373	0.00779347	GO:0007275	GO:BP		multicellular organism development	21209	3211	GO:0032501
query_1	TRUE	0.0105673	4106	59	32	0.542373	0.00779347	GO:0007275	GO:BP	multicellular organism development	21209	3211	GO:0048856				query_1	TRUE	0.0105673	4106	59	32	0.542373	0.00779347	GO:0007275	GO:BP		multicellular organism development	21209	3211	GO:0048856
query_1	TRUE	0.0111621	40	35	4	0.114286	0.1	GO:0032720	GO:BP	negative regulation of tumor necrosis factor production	21209	9050	GO:0032640				query_1	TRUE	0.0111621	40	35	4	0.114286	0.1	GO:0032720	GO:BP		negative regulation of tumor necrosis factor production	21209	9050	GO:0032640
query_1	TRUE	0.0111621	40	35	4	0.114286	0.1	GO:0032720	GO:BP	negative regulation of tumor necrosis factor production	21209	9050	GO:0032680				query_1	TRUE	0.0111621	40	35	4	0.114286	0.1	GO:0032720	GO:BP		negative regulation of tumor necrosis factor production	21209	9050	GO:0032680
query_1	TRUE	0.0111621	40	35	4	0.114286	0.1	GO:0032720	GO:BP	negative regulation of tumor necrosis factor production	21209	9050	GO:1903556				query_1	TRUE	0.0111621	40	35	4	0.114286	0.1	GO:0032720	GO:BP		negative regulation of tumor necrosis factor production	21209	9050	GO:1903556
query_1	TRUE	0.0111969	209	52	7	0.134615	0.0334928	GO:1902105	GO:BP	regulation of leukocyte differentiation	21209	25570	GO:0002521				query_1	TRUE	0.0111969	209	52	7	0.134615	0.0334928	GO:1902105	GO:BP		regulation of leukocyte differentiation	21209	25570	GO:0002521
query_1	TRUE	0.0111969	209	52	7	0.134615	0.0334928	GO:1902105	GO:BP	regulation of leukocyte differentiation	21209	25570	GO:0045595				query_1	TRUE	0.0111969	209	52	7	0.134615	0.0334928	GO:1902105	GO:BP		regulation of leukocyte differentiation	21209	25570	GO:0045595
query_1	TRUE	0.0111969	209	52	7	0.134615	0.0334928	GO:1902105	GO:BP	regulation of leukocyte differentiation	21209	25570	GO:1903706				query_1	TRUE	0.0111969	209	52	7	0.134615	0.0334928	GO:1902105	GO:BP		regulation of leukocyte differentiation	21209	25570	GO:1903706
query_1	TRUE	0.0116797	502	48	10	0.208333	0.0199203	GO:0046649	GO:BP	lymphocyte activation	21209	14557	GO:0045321				query_1	TRUE	0.0116797	502	48	10	0.208333	0.0199203	GO:0046649	GO:BP		lymphocyte activation	21209	14557	GO:0045321
query_1	TRUE	0.0124746	41	35	4	0.114286	0.097561	GO:1903556	GO:BP	negative regulation of tumor necrosis factor superfamily cytokine production	21209	26844	GO:0001818				query_1	TRUE	0.0124746	41	35	4	0.114286	0.097561	GO:1903556	GO:BP		negative regulation of tumor necrosis factor superfamily cytokine production	21209	26844	GO:0001818
query_1	TRUE	0.0124746	41	35	4	0.114286	0.097561	GO:1903556	GO:BP	negative regulation of tumor necrosis factor superfamily cytokine production	21209	26844	GO:0071706				query_1	TRUE	0.0124746	41	35	4	0.114286	0.097561	GO:1903556	GO:BP		negative regulation of tumor necrosis factor superfamily cytokine production	21209	26844	GO:0071706
query_1	TRUE	0.0124746	41	35	4	0.114286	0.097561	GO:1903556	GO:BP	negative regulation of tumor necrosis factor superfamily cytokine production	21209	26844	GO:1903555				query_1	TRUE	0.0124746	41	35	4	0.114286	0.097561	GO:1903556	GO:BP		negative regulation of tumor necrosis factor superfamily cytokine production	21209	26844	GO:1903555
query_1	TRUE	0.0126982	80	42	5	0.119048	0.0625	GO:0042089	GO:BP	cytokine biosynthetic process	21209	11646	GO:0001816				query_1	TRUE	0.0126982	80	42	5	0.119048	0.0625	GO:0042089	GO:BP		cytokine biosynthetic process	21209	11646	GO:0001816
query_1	TRUE	0.0126982	80	42	5	0.119048	0.0625	GO:0042089	GO:BP	cytokine biosynthetic process	21209	11646	GO:0009059				query_1	TRUE	0.0126982	80	42	5	0.119048	0.0625	GO:0042089	GO:BP		cytokine biosynthetic process	21209	11646	GO:0009059
query_1	TRUE	0.0126982	80	42	5	0.119048	0.0625	GO:0042089	GO:BP	cytokine biosynthetic process	21209	11646	GO:0042107				query_1	TRUE	0.0126982	80	42	5	0.119048	0.0625	GO:0042089	GO:BP		cytokine biosynthetic process	21209	11646	GO:0042107
query_1	TRUE	0.0128384	3478	59	27	0.457627	0.00776308	GO:0034654	GO:BP	nucleobase-containing compound biosynthetic process	21209	10095	GO:0006139				query_1	TRUE	0.0128384	3478	59	27	0.457627	0.00776308	GO:0034654	GO:BP		nucleobase-containing compound biosynthetic process	21209	10095	GO:0006139
query_1	TRUE	0.0128384	3478	59	27	0.457627	0.00776308	GO:0034654	GO:BP	nucleobase-containing compound biosynthetic process	21209	10095	GO:0018130				query_1	TRUE	0.0128384	3478	59	27	0.457627	0.00776308	GO:0034654	GO:BP		nucleobase-containing compound biosynthetic process	21209	10095	GO:0018130
query_1	TRUE	0.0128384	3478	59	27	0.457627	0.00776308	GO:0034654	GO:BP	nucleobase-containing compound biosynthetic process	21209	10095	GO:0019438				query_1	TRUE	0.0128384	3478	59	27	0.457627	0.00776308	GO:0034654	GO:BP		nucleobase-containing compound biosynthetic process	21209	10095	GO:0019438
query_1	TRUE	0.0128384	3478	59	27	0.457627	0.00776308	GO:0034654	GO:BP	nucleobase-containing compound biosynthetic process	21209	10095	GO:0044271				query_1	TRUE	0.0128384	3478	59	27	0.457627	0.00776308	GO:0034654	GO:BP		nucleobase-containing compound biosynthetic process	21209	10095	GO:0044271
query_1	TRUE	0.0128384	3478	59	27	0.457627	0.00776308	GO:0034654	GO:BP	nucleobase-containing compound biosynthetic process	21209	10095	GO:1901362				query_1	TRUE	0.0128384	3478	59	27	0.457627	0.00776308	GO:0034654	GO:BP		nucleobase-containing compound biosynthetic process	21209	10095	GO:1901362
query_1	TRUE	0.0131712	81	42	5	0.119048	0.0617284	GO:0042107	GO:BP	cytokine metabolic process	21209	11659	GO:0019538				query_1	TRUE	0.0131712	81	42	5	0.119048	0.0617284	GO:0042107	GO:BP		cytokine metabolic process	21209	11659	GO:0019538
query_1	TRUE	0.0138979	64	35	4	0.114286	0.0625	GO:0038034	GO:BP	signal transduction in absence of ligand	21209	11264	GO:0007165				query_1	TRUE	0.0138979	64	35	4	0.114286	0.0625	GO:0038034	GO:BP		signal transduction in absence of ligand	21209	11264	GO:0007165
query_1	TRUE	0.0138979	64	35	4	0.114286	0.0625	GO:0097192	GO:BP	extrinsic apoptotic signaling pathway in absence of ligand	21209	22161	GO:0038034				query_1	TRUE	0.0138979	64	35	4	0.114286	0.0625	GO:0097192	GO:BP		extrinsic apoptotic signaling pathway in absence of ligand	21209	22161	GO:0038034
query_1	TRUE	0.0138979	64	35	4	0.114286	0.0625	GO:0097192	GO:BP	extrinsic apoptotic signaling pathway in absence of ligand	21209	22161	GO:0097191				query_1	TRUE	0.0138979	64	35	4	0.114286	0.0625	GO:0097192	GO:BP		extrinsic apoptotic signaling pathway in absence of ligand	21209	22161	GO:0097191
query_1	TRUE	0.0139186	4558	59	32	0.542373	0.00702062	GO:0010467	GO:BP	gene expression	21209	4700	GO:0043170				query_1	TRUE	0.0139186	4558	59	32	0.542373	0.00702062	GO:0010467	GO:BP		gene expression	21209	4700	GO:0043170
query_1	TRUE	0.015326	30	14	3	0.214286	0.1	GO:2000351	GO:BP	regulation of endothelial cell apoptotic process	21209	29851	GO:0072577				query_1	TRUE	0.015326	30	14	3	0.214286	0.1	GO:2000351	GO:BP		regulation of endothelial cell apoptotic process	21209	29851	GO:0072577
query_1	TRUE	0.015326	30	14	3	0.214286	0.1	GO:2000351	GO:BP	regulation of endothelial cell apoptotic process	21209	29851	GO:1904035				query_1	TRUE	0.015326	30	14	3	0.214286	0.1	GO:2000351	GO:BP		regulation of endothelial cell apoptotic process	21209	29851	GO:1904035
query_1	TRUE	0.0153745	35	13	3	0.230769	0.0857143	GO:0002437	GO:BP	inflammatory response to antigenic stimulus	21209	1108	GO:0006954				query_1	TRUE	0.0153745	35	13	3	0.230769	0.0857143	GO:0002437	GO:BP		inflammatory response to antigenic stimulus	21209	1108	GO:0006954
query_1	TRUE	0.0153745	35	13	3	0.230769	0.0857143	GO:0002437	GO:BP	inflammatory response to antigenic stimulus	21209	1108	GO:0006955				query_1	TRUE	0.0153745	35	13	3	0.230769	0.0857143	GO:0002437	GO:BP		inflammatory response to antigenic stimulus	21209	1108	GO:0006955
query_1	TRUE	0.0155554	148	52	6	0.115385	0.0405405	GO:1903708	GO:BP	positive regulation of hemopoiesis	21209	26992	GO:0002684				query_1	TRUE	0.0155554	148	52	6	0.115385	0.0405405	GO:1903708	GO:BP		positive regulation of hemopoiesis	21209	26992	GO:0002684
query_1	TRUE	0.0155554	148	52	6	0.115385	0.0405405	GO:1903708	GO:BP	positive regulation of hemopoiesis	21209	26992	GO:0030097				query_1	TRUE	0.0155554	148	52	6	0.115385	0.0405405	GO:1903708	GO:BP		positive regulation of hemopoiesis	21209	26992	GO:0030097
query_1	TRUE	0.0155554	148	52	6	0.115385	0.0405405	GO:1903708	GO:BP	positive regulation of hemopoiesis	21209	26992	GO:0051094				query_1	TRUE	0.0155554	148	52	6	0.115385	0.0405405	GO:1903708	GO:BP		positive regulation of hemopoiesis	21209	26992	GO:0051094
query_1	TRUE	0.0155554	148	52	6	0.115385	0.0405405	GO:1903708	GO:BP	positive regulation of hemopoiesis	21209	26992	GO:0051240				query_1	TRUE	0.0155554	148	52	6	0.115385	0.0405405	GO:1903708	GO:BP		positive regulation of hemopoiesis	21209	26992	GO:0051240
query_1	TRUE	0.0155554	148	52	6	0.115385	0.0405405	GO:1903708	GO:BP	positive regulation of hemopoiesis	21209	26992	GO:1903706				query_1	TRUE	0.0155554	148	52	6	0.115385	0.0405405	GO:1903708	GO:BP		positive regulation of hemopoiesis	21209	26992	GO:1903706
query_1	TRUE	0.0167986	1130	16	8	0.5	0.00707965	GO:0016477	GO:BP	cell migration	21209	5878	GO:0048870				query_1	TRUE	0.0167986	1130	16	8	0.5	0.00707965	GO:0016477	GO:BP		cell migration	21209	5878	GO:0048870
query_1	TRUE	0.0173698	3536	59	27	0.457627	0.00763575	GO:0018130	GO:BP	heterocycle biosynthetic process	21209	6077	GO:0044249				query_1	TRUE	0.0173698	3536	59	27	0.457627	0.00763575	GO:0018130	GO:BP		heterocycle biosynthetic process	21209	6077	GO:0044249
query_1	TRUE	0.0173698	3536	59	27	0.457627	0.00763575	GO:0018130	GO:BP	heterocycle biosynthetic process	21209	6077	GO:0046483				query_1	TRUE	0.0173698	3536	59	27	0.457627	0.00763575	GO:0018130	GO:BP		heterocycle biosynthetic process	21209	6077	GO:0046483
query_1	TRUE	0.0173985	5550	59	36	0.610169	0.00648649	GO:0019222	GO:BP	regulation of metabolic process	21209	6541	GO:0008152				query_1	TRUE	0.0173985	5550	59	36	0.610169	0.00648649	GO:0019222	GO:BP		regulation of metabolic process	21209	6541	GO:0008152
query_1	TRUE	0.0173985	5550	59	36	0.610169	0.00648649	GO:0019222	GO:BP	regulation of metabolic process	21209	6541	GO:0050789				query_1	TRUE	0.0173985	5550	59	36	0.610169	0.00648649	GO:0019222	GO:BP		regulation of metabolic process	21209	6541	GO:0050789
query_1	TRUE	0.018173	3537	59	27	0.457627	0.00763359	GO:0019438	GO:BP	aromatic compound biosynthetic process	21209	6741	GO:0006725				query_1	TRUE	0.018173	3537	59	27	0.457627	0.00763359	GO:0019438	GO:BP		aromatic compound biosynthetic process	21209	6741	GO:0006725
query_1	TRUE	0.018173	3537	59	27	0.457627	0.00763359	GO:0019438	GO:BP	aromatic compound biosynthetic process	21209	6741	GO:0044249				query_1	TRUE	0.018173	3537	59	27	0.457627	0.00763359	GO:0019438	GO:BP		aromatic compound biosynthetic process	21209	6741	GO:0044249
query_1	TRUE	0.019053	206	43	6	0.139535	0.0291262	GO:2000116	GO:BP	regulation of cysteine-type endopeptidase activity	21209	29618	GO:0052548				query_1	TRUE	0.019053	206	43	6	0.139535	0.0291262	GO:2000116	GO:BP		regulation of cysteine-type endopeptidase activity	21209	29618	GO:0052548
query_1	TRUE	0.0193388	475	52	9	0.173077	0.0189474	GO:0010035	GO:BP	response to inorganic substance	21209	4360	GO:0042221				query_1	TRUE	0.0193388	475	52	9	0.173077	0.0189474	GO:0010035	GO:BP		response to inorganic substance	21209	4360	GO:0042221
query_1	TRUE	0.0195247	34	14	3	0.214286	0.0882353	GO:0072577	GO:BP	endothelial cell apoptotic process	21209	20731	GO:1904019				query_1	TRUE	0.0195247	34	14	3	0.214286	0.0882353	GO:0072577	GO:BP		endothelial cell apoptotic process	21209	20731	GO:1904019
query_1	TRUE	0.0197473	4252	59	30	0.508475	0.0070555	GO:0009059	GO:BP	macromolecule biosynthetic process	21209	3707	GO:0043170				query_1	TRUE	0.0197473	4252	59	30	0.508475	0.0070555	GO:0009059	GO:BP		macromolecule biosynthetic process	21209	3707	GO:0043170
query_1	TRUE	0.0197473	4252	59	30	0.508475	0.0070555	GO:0009059	GO:BP	macromolecule biosynthetic process	21209	3707	GO:1901576				query_1	TRUE	0.0197473	4252	59	30	0.508475	0.0070555	GO:0009059	GO:BP		macromolecule biosynthetic process	21209	3707	GO:1901576
query_1	TRUE	0.0219624	979	39	11	0.282051	0.011236	GO:0031401	GO:BP	positive regulation of protein modification process	21209	8380	GO:0006464				query_1	TRUE	0.0219624	979	39	11	0.282051	0.011236	GO:0031401	GO:BP		positive regulation of protein modification process	21209	8380	GO:0006464
query_1	TRUE	0.0219624	979	39	11	0.282051	0.011236	GO:0031401	GO:BP	positive regulation of protein modification process	21209	8380	GO:0031399				query_1	TRUE	0.0219624	979	39	11	0.282051	0.011236	GO:0031401	GO:BP		positive regulation of protein modification process	21209	8380	GO:0031399
query_1	TRUE	0.0219624	979	39	11	0.282051	0.011236	GO:0031401	GO:BP	positive regulation of protein modification process	21209	8380	GO:0032270				query_1	TRUE	0.0219624	979	39	11	0.282051	0.011236	GO:0031401	GO:BP		positive regulation of protein modification process	21209	8380	GO:0032270
query_1	TRUE	0.022955	4502	59	33	0.559322	0.00733008	GO:0048856	GO:BP	anatomical structure development	21209	15447	GO:0032502				query_1	TRUE	0.022955	4502	59	33	0.559322	0.00733008	GO:0048856	GO:BP		anatomical structure development	21209	15447	GO:0032502
query_1	TRUE	0.0237419	1339	35	12	0.342857	0.00896191	GO:0048585	GO:BP	negative regulation of response to stimulus	21209	15196	GO:0048519				query_1	TRUE	0.0237419	1339	35	12	0.342857	0.00896191	GO:0048585	GO:BP		negative regulation of response to stimulus	21209	15196	GO:0048519
query_1	TRUE	0.0237419	1339	35	12	0.342857	0.00896191	GO:0048585	GO:BP	negative regulation of response to stimulus	21209	15196	GO:0048583				query_1	TRUE	0.0237419	1339	35	12	0.342857	0.00896191	GO:0048585	GO:BP		negative regulation of response to stimulus	21209	15196	GO:0048583
query_1	TRUE	0.0237419	1339	35	12	0.342857	0.00896191	GO:0048585	GO:BP	negative regulation of response to stimulus	21209	15196	GO:0050896				query_1	TRUE	0.0237419	1339	35	12	0.342857	0.00896191	GO:0048585	GO:BP		negative regulation of response to stimulus	21209	15196	GO:0050896
query_1	TRUE	0.0240019	600	52	10	0.192308	0.0166667	GO:0010942	GO:BP	positive regulation of cell death	21209	5116	GO:0008219				query_1	TRUE	0.0240019	600	52	10	0.192308	0.0166667	GO:0010942	GO:BP		positive regulation of cell death	21209	5116	GO:0008219
query_1	TRUE	0.0240019	600	52	10	0.192308	0.0166667	GO:0010942	GO:BP	positive regulation of cell death	21209	5116	GO:0010941				query_1	TRUE	0.0240019	600	52	10	0.192308	0.0166667	GO:0010942	GO:BP		positive regulation of cell death	21209	5116	GO:0010941
query_1	TRUE	0.0240019	600	52	10	0.192308	0.0166667	GO:0010942	GO:BP	positive regulation of cell death	21209	5116	GO:0048522				query_1	TRUE	0.0240019	600	52	10	0.192308	0.0166667	GO:0010942	GO:BP		positive regulation of cell death	21209	5116	GO:0048522
query_1	TRUE	0.0265559	45	48	4	0.0833333	0.0888889	GO:0046635	GO:BP	positive regulation of alpha-beta T cell activation	21209	14543	GO:0046631				query_1	TRUE	0.0265559	45	48	4	0.0833333	0.0888889	GO:0046635	GO:BP		positive regulation of alpha-beta T cell activation	21209	14543	GO:0046631
query_1	TRUE	0.0265559	45	48	4	0.0833333	0.0888889	GO:0046635	GO:BP	positive regulation of alpha-beta T cell activation	21209	14543	GO:0046634				query_1	TRUE	0.0265559	45	48	4	0.0833333	0.0888889	GO:0046635	GO:BP		positive regulation of alpha-beta T cell activation	21209	14543	GO:0046634
query_1	TRUE	0.0265559	45	48	4	0.0833333	0.0888889	GO:0046635	GO:BP	positive regulation of alpha-beta T cell activation	21209	14543	GO:0050870				query_1	TRUE	0.0265559	45	48	4	0.0833333	0.0888889	GO:0046635	GO:BP		positive regulation of alpha-beta T cell activation	21209	14543	GO:0050870
query_1	TRUE	0.0276316	146	16	4	0.25	0.0273973	GO:0002685	GO:BP	regulation of leukocyte migration	21209	1355	GO:0002682				query_1	TRUE	0.0276316	146	16	4	0.25	0.0273973	GO:0002685	GO:BP		regulation of leukocyte migration	21209	1355	GO:0002682
query_1	TRUE	0.0276316	146	16	4	0.25	0.0273973	GO:0002685	GO:BP	regulation of leukocyte migration	21209	1355	GO:0030334				query_1	TRUE	0.0276316	146	16	4	0.25	0.0273973	GO:0002685	GO:BP		regulation of leukocyte migration	21209	1355	GO:0030334
query_1	TRUE	0.0276316	146	16	4	0.25	0.0273973	GO:0002685	GO:BP	regulation of leukocyte migration	21209	1355	GO:0050900				query_1	TRUE	0.0276316	146	16	4	0.25	0.0273973	GO:0002685	GO:BP		regulation of leukocyte migration	21209	1355	GO:0050900
query_1	TRUE	0.02827	1544	54	16	0.296296	0.0103627	GO:0031399	GO:BP	regulation of protein modification process	21209	8378	GO:0006464				query_1	TRUE	0.02827	1544	54	16	0.296296	0.0103627	GO:0031399	GO:BP		regulation of protein modification process	21209	8378	GO:0006464
query_1	TRUE	0.02827	1544	54	16	0.296296	0.0103627	GO:0031399	GO:BP	regulation of protein modification process	21209	8378	GO:0032268				query_1	TRUE	0.02827	1544	54	16	0.296296	0.0103627	GO:0031399	GO:BP		regulation of protein modification process	21209	8378	GO:0032268
query_1	TRUE	0.0286546	265	52	7	0.134615	0.0264151	GO:1901214	GO:BP	regulation of neuron death	21209	24747	GO:0010941				query_1	TRUE	0.0286546	265	52	7	0.134615	0.0264151	GO:1901214	GO:BP		regulation of neuron death	21209	24747	GO:0010941
query_1	TRUE	0.0286546	265	52	7	0.134615	0.0264151	GO:1901214	GO:BP	regulation of neuron death	21209	24747	GO:0070997				query_1	TRUE	0.0286546	265	52	7	0.134615	0.0264151	GO:1901214	GO:BP		regulation of neuron death	21209	24747	GO:0070997
query_1	TRUE	0.0287751	575	49	9	0.183673	0.0156522	GO:0010638	GO:BP	positive regulation of organelle organization	21209	4835	GO:0006996				query_1	TRUE	0.0287751	575	49	9	0.183673	0.0156522	GO:0010638	GO:BP		positive regulation of organelle organization	21209	4835	GO:0006996
query_1	TRUE	0.0287751	575	49	9	0.183673	0.0156522	GO:0010638	GO:BP	positive regulation of organelle organization	21209	4835	GO:0033043				query_1	TRUE	0.0287751	575	49	9	0.183673	0.0156522	GO:0010638	GO:BP		positive regulation of organelle organization	21209	4835	GO:0033043
query_1	TRUE	0.0287751	575	49	9	0.183673	0.0156522	GO:0010638	GO:BP	positive regulation of organelle organization	21209	4835	GO:0051130				query_1	TRUE	0.0287751	575	49	9	0.183673	0.0156522	GO:0010638	GO:BP		positive regulation of organelle organization	21209	4835	GO:0051130
query_1	TRUE	0.0290561	5	14	2	0.142857	0.4	GO:0002676	GO:BP	regulation of chronic inflammatory response	21209	1346	GO:0002544				query_1	TRUE	0.0290561	5	14	2	0.142857	0.4	GO:0002676	GO:BP		regulation of chronic inflammatory response	21209	1346	GO:0002544
query_1	TRUE	0.0290561	5	14	2	0.142857	0.4	GO:0002676	GO:BP	regulation of chronic inflammatory response	21209	1346	GO:0050727				query_1	TRUE	0.0290561	5	14	2	0.142857	0.4	GO:0002676	GO:BP		regulation of chronic inflammatory response	21209	1346	GO:0050727
query_1	TRUE	0.030106	162	34	5	0.147059	0.0308642	GO:0002221	GO:BP	pattern recognition receptor signaling pathway	21209	894	GO:0002758				query_1	TRUE	0.030106	162	34	5	0.147059	0.0308642	GO:0002221	GO:BP		pattern recognition receptor signaling pathway	21209	894	GO:0002758
query_1	TRUE	0.0311276	7	13	2	0.153846	0.285714	GO:0001660	GO:BP	fever generation	21209	500	GO:0006953				query_1	TRUE	0.0311276	7	13	2	0.153846	0.285714	GO:0001660	GO:BP		fever generation	21209	500	GO:0006953
query_1	TRUE	0.0311276	7	13	2	0.153846	0.285714	GO:0001660	GO:BP	fever generation	21209	500	GO:0031649				query_1	TRUE	0.0311276	7	13	2	0.153846	0.285714	GO:0001660	GO:BP		fever generation	21209	500	GO:0031649
query_1	TRUE	0.0313206	42	35	4	0.114286	0.0952381	GO:0050710	GO:BP	negative regulation of cytokine secretion	21209	15587	GO:0001818				query_1	TRUE	0.0313206	42	35	4	0.114286	0.0952381	GO:0050710	GO:BP		negative regulation of cytokine secretion	21209	15587	GO:0001818
query_1	TRUE	0.0313206	42	35	4	0.114286	0.0952381	GO:0050710	GO:BP	negative regulation of cytokine secretion	21209	15587	GO:0050663				query_1	TRUE	0.0313206	42	35	4	0.114286	0.0952381	GO:0050710	GO:BP		negative regulation of cytokine secretion	21209	15587	GO:0050663
query_1	TRUE	0.0313206	42	35	4	0.114286	0.0952381	GO:0050710	GO:BP	negative regulation of cytokine secretion	21209	15587	GO:0050707				query_1	TRUE	0.0313206	42	35	4	0.114286	0.0952381	GO:0050710	GO:BP		negative regulation of cytokine secretion	21209	15587	GO:0050707
query_1	TRUE	0.0313206	42	35	4	0.114286	0.0952381	GO:0050710	GO:BP	negative regulation of cytokine secretion	21209	15587	GO:0050709				query_1	TRUE	0.0313206	42	35	4	0.114286	0.0952381	GO:0050710	GO:BP		negative regulation of cytokine secretion	21209	15587	GO:0050709
query_1	TRUE	0.031551	252	48	7	0.145833	0.0277778	GO:0030098	GO:BP	lymphocyte differentiation	21209	7775	GO:0002521				query_1	TRUE	0.031551	252	48	7	0.145833	0.0277778	GO:0030098	GO:BP		lymphocyte differentiation	21209	7775	GO:0002521
query_1	TRUE	0.031551	252	48	7	0.145833	0.0277778	GO:0030098	GO:BP	lymphocyte differentiation	21209	7775	GO:0046649				query_1	TRUE	0.031551	252	48	7	0.145833	0.0277778	GO:0030098	GO:BP		lymphocyte differentiation	21209	7775	GO:0046649
query_1	TRUE	0.0321184	191	48	7	0.145833	0.0366492	GO:0002460	GO:BP	adaptive immune response based on somatic recombination of immune receptors built from immunoglobulin superfamily domains	21209	1131	GO:0002250				query_1	TRUE	0.0321184	191	48	7	0.145833	0.0366492	GO:0002460	GO:BP		adaptive immune response based on somatic recombination of immune receptors built from immunoglobulin superfamily domains	21209	1131	GO:0002250
query_1	TRUE	0.0325097	15	48	3	0.0625	0.2	GO:0045624	GO:BP	positive regulation of T-helper cell differentiation	21209	13646	GO:0002699				query_1	TRUE	0.0325097	15	48	3	0.0625	0.2	GO:0045624	GO:BP		positive regulation of T-helper cell differentiation	21209	13646	GO:0002699
query_1	TRUE	0.0325097	15	48	3	0.0625	0.2	GO:0045624	GO:BP	positive regulation of T-helper cell differentiation	21209	13646	GO:0042093				query_1	TRUE	0.0325097	15	48	3	0.0625	0.2	GO:0045624	GO:BP		positive regulation of T-helper cell differentiation	21209	13646	GO:0042093
query_1	TRUE	0.0325097	15	48	3	0.0625	0.2	GO:0045624	GO:BP	positive regulation of T-helper cell differentiation	21209	13646	GO:0043372				query_1	TRUE	0.0325097	15	48	3	0.0625	0.2	GO:0045624	GO:BP		positive regulation of T-helper cell differentiation	21209	13646	GO:0043372
query_1	TRUE	0.0325097	15	48	3	0.0625	0.2	GO:0045624	GO:BP	positive regulation of T-helper cell differentiation	21209	13646	GO:0045622				query_1	TRUE	0.0325097	15	48	3	0.0625	0.2	GO:0045624	GO:BP		positive regulation of T-helper cell differentiation	21209	13646	GO:0045622
query_1	TRUE	0.0325097	15	48	3	0.0625	0.2	GO:0045624	GO:BP	positive regulation of T-helper cell differentiation	21209	13646	GO:0050778				query_1	TRUE	0.0325097	15	48	3	0.0625	0.2	GO:0045624	GO:BP		positive regulation of T-helper cell differentiation	21209	13646	GO:0050778
query_1	TRUE	0.0332678	2467	44	18	0.409091	0.00729631	GO:0065009	GO:BP	regulation of molecular function	21209	18955	GO:0065007				query_1	TRUE	0.0332678	2467	44	18	0.409091	0.00729631	GO:0065009	GO:BP		regulation of molecular function	21209	18955	GO:0065007
query_1	TRUE	0.0336976	4129	59	29	0.491525	0.00702349	GO:0044271	GO:BP	cellular nitrogen compound biosynthetic process	21209	12872	GO:0034641				query_1	TRUE	0.0336976	4129	59	29	0.491525	0.00702349	GO:0044271	GO:BP		cellular nitrogen compound biosynthetic process	21209	12872	GO:0034641
query_1	TRUE	0.0336976	4129	59	29	0.491525	0.00702349	GO:0044271	GO:BP	cellular nitrogen compound biosynthetic process	21209	12872	GO:0044249				query_1	TRUE	0.0336976	4129	59	29	0.491525	0.00702349	GO:0044271	GO:BP		cellular nitrogen compound biosynthetic process	21209	12872	GO:0044249
query_1	TRUE	0.0336976	4142	59	29	0.491525	0.00700145	GO:0034645	GO:BP	cellular macromolecule biosynthetic process	21209	10090	GO:0009059				query_1	TRUE	0.0336976	4142	59	29	0.491525	0.00700145	GO:0034645	GO:BP		cellular macromolecule biosynthetic process	21209	10090	GO:0009059
query_1	TRUE	0.0336976	4142	59	29	0.491525	0.00700145	GO:0034645	GO:BP	cellular macromolecule biosynthetic process	21209	10090	GO:0044249				query_1	TRUE	0.0336976	4142	59	29	0.491525	0.00700145	GO:0034645	GO:BP		cellular macromolecule biosynthetic process	21209	10090	GO:0044249
query_1	TRUE	0.0336976	4142	59	29	0.491525	0.00700145	GO:0034645	GO:BP	cellular macromolecule biosynthetic process	21209	10090	GO:0044260				query_1	TRUE	0.0336976	4142	59	29	0.491525	0.00700145	GO:0034645	GO:BP		cellular macromolecule biosynthetic process	21209	10090	GO:0044260
query_1	TRUE	0.0338911	1251	16	8	0.5	0.00639488	GO:0051674	GO:BP	localization of cell	21209	16365	GO:0051179				query_1	TRUE	0.0338911	1251	16	8	0.5	0.00639488	GO:0051674	GO:BP		localization of cell	21209	16365	GO:0051179
query_1	TRUE	0.0338911	1251	16	8	0.5	0.00639488	GO:0048870	GO:BP	cell motility	21209	15460	GO:0006928				query_1	TRUE	0.0338911	1251	16	8	0.5	0.00639488	GO:0048870	GO:BP		cell motility	21209	15460	GO:0006928
query_1	TRUE	0.0338911	1251	16	8	0.5	0.00639488	GO:0048870	GO:BP	cell motility	21209	15460	GO:0040011				query_1	TRUE	0.0338911	1251	16	8	0.5	0.00639488	GO:0048870	GO:BP		cell motility	21209	15460	GO:0040011
query_1	TRUE	0.0338911	1251	16	8	0.5	0.00639488	GO:0048870	GO:BP	cell motility	21209	15460	GO:0051674				query_1	TRUE	0.0338911	1251	16	8	0.5	0.00639488	GO:0048870	GO:BP		cell motility	21209	15460	GO:0051674
query_1	TRUE	0.0354544	3665	59	27	0.457627	0.00736698	GO:1901362	GO:BP	organic cyclic compound biosynthetic process	21209	24881	GO:1901360				query_1	TRUE	0.0354544	3665	59	27	0.457627	0.00736698	GO:1901362	GO:BP		organic cyclic compound biosynthetic process	21209	24881	GO:1901360
query_1	TRUE	0.0354544	3665	59	27	0.457627	0.00736698	GO:1901362	GO:BP	organic cyclic compound biosynthetic process	21209	24881	GO:1901576				query_1	TRUE	0.0354544	3665	59	27	0.457627	0.00736698	GO:1901362	GO:BP		organic cyclic compound biosynthetic process	21209	24881	GO:1901576
query_1	TRUE	0.0356275	417	35	7	0.2	0.0167866	GO:0002831	GO:BP	regulation of response to biotic stimulus	21209	1501	GO:0009607				query_1	TRUE	0.0356275	417	35	7	0.2	0.0167866	GO:0002831	GO:BP		regulation of response to biotic stimulus	21209	1501	GO:0009607
query_1	TRUE	0.0356275	417	35	7	0.2	0.0167866	GO:0002831	GO:BP	regulation of response to biotic stimulus	21209	1501	GO:0048583				query_1	TRUE	0.0356275	417	35	7	0.2	0.0167866	GO:0002831	GO:BP		regulation of response to biotic stimulus	21209	1501	GO:0048583
query_1	TRUE	0.0361698	21	34	3	0.0882353	0.142857	GO:0032743	GO:BP	positive regulation of interleukin-2 production	21209	9073	GO:0001819				query_1	TRUE	0.0361698	21	34	3	0.0882353	0.142857	GO:0032743	GO:BP		positive regulation of interleukin-2 production	21209	9073	GO:0001819
query_1	TRUE	0.0361698	21	34	3	0.0882353	0.142857	GO:0032743	GO:BP	positive regulation of interleukin-2 production	21209	9073	GO:0032623				query_1	TRUE	0.0361698	21	34	3	0.0882353	0.142857	GO:0032743	GO:BP		positive regulation of interleukin-2 production	21209	9073	GO:0032623
query_1	TRUE	0.0361698	21	34	3	0.0882353	0.142857	GO:0032743	GO:BP	positive regulation of interleukin-2 production	21209	9073	GO:0032663				query_1	TRUE	0.0361698	21	34	3	0.0882353	0.142857	GO:0032743	GO:BP		positive regulation of interleukin-2 production	21209	9073	GO:0032663
query_1	TRUE	0.0364343	107	48	5	0.104167	0.046729	GO:0002822	GO:BP	regulation of adaptive immune response based on somatic recombination of immune receptors built from immunoglobulin superfamily domains	21209	1492	GO:0002460				query_1	TRUE	0.0364343	107	48	5	0.104167	0.046729	GO:0002822	GO:BP		regulation of adaptive immune response based on somatic recombination of immune receptors built from immunoglobulin superfamily domains	21209	1492	GO:0002460
query_1	TRUE	0.0364343	107	48	5	0.104167	0.046729	GO:0002822	GO:BP	regulation of adaptive immune response based on somatic recombination of immune receptors built from immunoglobulin superfamily domains	21209	1492	GO:0002819				query_1	TRUE	0.0364343	107	48	5	0.104167	0.046729	GO:0002822	GO:BP		regulation of adaptive immune response based on somatic recombination of immune receptors built from immunoglobulin superfamily domains	21209	1492	GO:0002819
query_1	TRUE	0.0380317	9	13	2	0.153846	0.222222	GO:0071803	GO:BP	positive regulation of podosome assembly	21209	20095	GO:0031334				query_1	TRUE	0.0380317	9	13	2	0.153846	0.222222	GO:0071803	GO:BP		positive regulation of podosome assembly	21209	20095	GO:0031334
query_1	TRUE	0.0380317	9	13	2	0.153846	0.222222	GO:0071803	GO:BP	positive regulation of podosome assembly	21209	20095	GO:0071800				query_1	TRUE	0.0380317	9	13	2	0.153846	0.222222	GO:0071803	GO:BP		positive regulation of podosome assembly	21209	20095	GO:0071800
query_1	TRUE	0.0380317	9	13	2	0.153846	0.222222	GO:0071803	GO:BP	positive regulation of podosome assembly	21209	20095	GO:0071801				query_1	TRUE	0.0380317	9	13	2	0.153846	0.222222	GO:0071803	GO:BP		positive regulation of podosome assembly	21209	20095	GO:0071801
query_1	TRUE	0.0380317	9	13	2	0.153846	0.222222	GO:0071803	GO:BP	positive regulation of podosome assembly	21209	20095	GO:1902117				query_1	TRUE	0.0380317	9	13	2	0.153846	0.222222	GO:0071803	GO:BP		positive regulation of podosome assembly	21209	20095	GO:1902117
query_1	TRUE	0.040245	106	48	5	0.104167	0.0471698	GO:0045580	GO:BP	regulation of T cell differentiation	21209	13602	GO:0030217				query_1	TRUE	0.040245	106	48	5	0.104167	0.0471698	GO:0045580	GO:BP		regulation of T cell differentiation	21209	13602	GO:0030217
query_1	TRUE	0.040245	106	48	5	0.104167	0.0471698	GO:0045580	GO:BP	regulation of T cell differentiation	21209	13602	GO:0045619				query_1	TRUE	0.040245	106	48	5	0.104167	0.0471698	GO:0045580	GO:BP		regulation of T cell differentiation	21209	13602	GO:0045619
query_1	TRUE	0.040245	106	48	5	0.104167	0.0471698	GO:0045580	GO:BP	regulation of T cell differentiation	21209	13602	GO:0050863				query_1	TRUE	0.040245	106	48	5	0.104167	0.0471698	GO:0045580	GO:BP		regulation of T cell differentiation	21209	13602	GO:0050863
query_1	TRUE	0.0402588	66	34	4	0.117647	0.0606061	GO:0032649	GO:BP	regulation of interferon-gamma production	21209	8979	GO:0001817				query_1	TRUE	0.0402588	66	34	4	0.117647	0.0606061	GO:0032649	GO:BP		regulation of interferon-gamma production	21209	8979	GO:0001817
query_1	TRUE	0.0402588	66	34	4	0.117647	0.0606061	GO:0032649	GO:BP	regulation of interferon-gamma production	21209	8979	GO:0032609				query_1	TRUE	0.0402588	66	34	4	0.117647	0.0606061	GO:0032649	GO:BP		regulation of interferon-gamma production	21209	8979	GO:0032609
query_1	TRUE	0.0422565	241	43	6	0.139535	0.0248963	GO:0030522	GO:BP	intracellular receptor signaling pathway	21209	7967	GO:0007165				query_1	TRUE	0.0422565	241	43	6	0.139535	0.0248963	GO:0030522	GO:BP		intracellular receptor signaling pathway	21209	7967	GO:0007165
query_1	TRUE	0.043299	279	35	6	0.171429	0.0215054	GO:0051235	GO:BP	maintenance of location	21209	16028	GO:0051179				query_1	TRUE	0.043299	279	35	6	0.171429	0.0215054	GO:0051235	GO:BP		maintenance of location	21209	16028	GO:0051179
query_1	TRUE	0.043299	279	35	6	0.171429	0.0215054	GO:0051235	GO:BP	maintenance of location	21209	16028	GO:0065008				query_1	TRUE	0.043299	279	35	6	0.171429	0.0215054	GO:0051235	GO:BP		maintenance of location	21209	16028	GO:0065008
query_1	TRUE	0.0441613	147	42	5	0.119048	0.0340136	GO:0033209	GO:BP	tumor necrosis factor-mediated signaling pathway	21209	9381	GO:0019221				query_1	TRUE	0.0441613	147	42	5	0.119048	0.0340136	GO:0033209	GO:BP		tumor necrosis factor-mediated signaling pathway	21209	9381	GO:0019221
query_1	TRUE	0.0441613	147	42	5	0.119048	0.0340136	GO:0033209	GO:BP	tumor necrosis factor-mediated signaling pathway	21209	9381	GO:0071356				query_1	TRUE	0.0441613	147	42	5	0.119048	0.0340136	GO:0033209	GO:BP		tumor necrosis factor-mediated signaling pathway	21209	9381	GO:0071356
query_1	TRUE	0.0453354	39	24	3	0.125	0.0769231	GO:0010883	GO:BP	regulation of lipid storage	21209	5057	GO:0019915				query_1	TRUE	0.0453354	39	24	3	0.125	0.0769231	GO:0010883	GO:BP		regulation of lipid storage	21209	5057	GO:0019915
query_1	TRUE	0.0453354	39	24	3	0.125	0.0769231	GO:0010883	GO:BP	regulation of lipid storage	21209	5057	GO:0065008				query_1	TRUE	0.0453354	39	24	3	0.125	0.0769231	GO:0010883	GO:BP		regulation of lipid storage	21209	5057	GO:0065008
query_1	TRUE	0.0453354	39	24	3	0.125	0.0769231	GO:0010883	GO:BP	regulation of lipid storage	21209	5057	GO:1905952				query_1	TRUE	0.0453354	39	24	3	0.125	0.0769231	GO:0010883	GO:BP		regulation of lipid storage	21209	5057	GO:1905952
query_1	TRUE	0.0465281	4444	59	31	0.525424	0.0069757	GO:0048519	GO:BP	negative regulation of biological process	21209	15140	GO:0008150				query_1	TRUE	0.0465281	4444	59	31	0.525424	0.0069757	GO:0048519	GO:BP		negative regulation of biological process	21209	15140	GO:0008150
query_1	TRUE	0.0465281	4444	59	31	0.525424	0.0069757	GO:0048519	GO:BP	negative regulation of biological process	21209	15140	GO:0050789				query_1	TRUE	0.0465281	4444	59	31	0.525424	0.0069757	GO:0048519	GO:BP		negative regulation of biological process	21209	15140	GO:0050789
query_1	TRUE	0.0470812	63	35	4	0.114286	0.0634921	GO:0042116	GO:BP	macrophage activation	21209	11664	GO:0002274				query_1	TRUE	0.0470812	63	35	4	0.114286	0.0634921	GO:0042116	GO:BP		macrophage activation	21209	11664	GO:0002274
query_1	TRUE	0.048614	72	14	3	0.214286	0.0416667	GO:0008625	GO:BP	extrinsic apoptotic signaling pathway via death domain receptors	21209	3682	GO:0097191				query_1	TRUE	0.048614	72	14	3	0.214286	0.0416667	GO:0008625	GO:BP		extrinsic apoptotic signaling pathway via death domain receptors	21209	3682	GO:0097191
query_1	TRUE	0.0495933	4897	59	34	0.576271	0.00694303	GO:0032502	GO:BP	developmental process	21209	8889	GO:0008150				query_1	TRUE	0.0495933	4897	59	34	0.576271	0.00694303	GO:0032502	GO:BP		developmental process	21209	8889	GO:0008150
query_1	TRUE	9.33036e-05	7	46	3	0.0652174	0.428571	GO:0033256	GO:CC	I-kappaB/NF-kappaB complex	21209	1657	GO:0005622				query_1	TRUE	9.33036e-05	7	46	3	0.0652174	0.428571	GO:0033256	GO:CC		I-kappaB/NF-kappaB complex	21209	1657	GO:0005622
query_1	TRUE	9.33036e-05	7	46	3	0.0652174	0.428571	GO:0033256	GO:CC	I-kappaB/NF-kappaB complex	21209	1657	GO:0032991				query_1	TRUE	9.33036e-05	7	46	3	0.0652174	0.428571	GO:0033256	GO:CC		I-kappaB/NF-kappaB complex	21209	1657	GO:0032991
query_1	TRUE	0.00149846	2460	16	11	0.6875	0.00447154	GO:0005615	GO:CC	extracellular space	21209	293	GO:0005576				query_1	TRUE	0.00149846	2460	16	11	0.6875	0.00447154	GO:0005615	GO:CC		extracellular space	21209	293	GO:0005576
query_1	TRUE	0.00149846	2460	16	11	0.6875	0.00447154	GO:0005615	GO:CC	extracellular space	21209	293	GO:0110165				query_1	TRUE	0.00149846	2460	16	11	0.6875	0.00447154	GO:0005615	GO:CC		extracellular space	21209	293	GO:0110165
query_1	TRUE	0.00827583	755	59	12	0.20339	0.015894	GO:0000790	GO:CC	nuclear chromatin	21209	116	GO:0000228				query_1	TRUE	0.00827583	755	59	12	0.20339	0.015894	GO:0000790	GO:CC		nuclear chromatin	21209	116	GO:0000228
query_1	TRUE	0.00827583	755	59	12	0.20339	0.015894	GO:0000790	GO:CC	nuclear chromatin	21209	116	GO:0000785				query_1	TRUE	0.00827583	755	59	12	0.20339	0.015894	GO:0000790	GO:CC		nuclear chromatin	21209	116	GO:0000785
query_1	TRUE	0.0180544	3040	16	11	0.6875	0.00361842	GO:0005576	GO:CC	extracellular region	21209	256	GO:0110165				query_1	TRUE	0.0180544	3040	16	11	0.6875	0.00361842	GO:0005576	GO:CC		extracellular region	21209	256	GO:0110165
query_1	TRUE	0.0373365	919	59	12	0.20339	0.0130577	GO:0000785	GO:CC	chromatin	21209	111	GO:0005694				query_1	TRUE	0.0373365	919	59	12	0.20339	0.0130577	GO:0000785	GO:CC		chromatin	21209	111	GO:0005694
query_1	TRUE	0.0373365	919	59	12	0.20339	0.0130577	GO:0000785	GO:CC	chromatin	21209	111	GO:0110165				query_1	TRUE	0.0373365	919	59	12	0.20339	0.0130577	GO:0000785	GO:CC		chromatin	21209	111	GO:0110165
query_1	TRUE	5.50168e-12	110	16	9	0.5625	0.0818182	GO:0005125	GO:MF	cytokine activity	21209	1652	GO:0048018				query_1	TRUE	5.50168e-12	110	16	9	0.5625	0.0818182	GO:0005125	GO:MF		cytokine activity	21209	1652	GO:0048018
query_1	TRUE	2.88736e-09	167	16	8	0.5	0.0479042	GO:0005126	GO:MF	cytokine receptor binding	21209	1653	GO:0005102				query_1	TRUE	2.88736e-09	167	16	8	0.5	0.0479042	GO:0005126	GO:MF		cytokine receptor binding	21209	1653	GO:0005102
query_1	TRUE	7.57445e-09	261	16	9	0.5625	0.0344828	GO:0048018	GO:MF	receptor ligand activity	21209	8456	GO:0005102				query_1	TRUE	7.57445e-09	261	16	9	0.5625	0.0344828	GO:0048018	GO:MF		receptor ligand activity	21209	8456	GO:0005102
query_1	TRUE	7.57445e-09	261	16	9	0.5625	0.0344828	GO:0048018	GO:MF	receptor ligand activity	21209	8456	GO:0030546				query_1	TRUE	7.57445e-09	261	16	9	0.5625	0.0344828	GO:0048018	GO:MF		receptor ligand activity	21209	8456	GO:0030546
query_1	TRUE	8.4512e-09	266	16	9	0.5625	0.0338346	GO:0030546	GO:MF	signaling receptor activator activity	21209	4928	GO:0030545				query_1	TRUE	8.4512e-09	266	16	9	0.5625	0.0338346	GO:0030546	GO:MF		signaling receptor activator activity	21209	4928	GO:0030545
query_1	TRUE	1.78375e-08	283	16	9	0.5625	0.0318021	GO:0030545	GO:MF	receptor regulator activity	21209	4927	GO:0098772				query_1	TRUE	1.78375e-08	283	16	9	0.5625	0.0318021	GO:0030545	GO:MF		receptor regulator activity	21209	4927	GO:0098772
query_1	TRUE	3.61459e-08	14	35	5	0.142857	0.357143	GO:0045236	GO:MF	CXCR chemokine receptor binding	21209	7252	GO:0042379				query_1	TRUE	3.61459e-08	14	35	5	0.142857	0.357143	GO:0045236	GO:MF		CXCR chemokine receptor binding	21209	7252	GO:0042379
query_1	TRUE	8.05853e-08	26	35	6	0.171429	0.230769	GO:0008009	GO:MF	chemokine activity	21209	1949	GO:0005125				query_1	TRUE	8.05853e-08	26	35	6	0.171429	0.230769	GO:0008009	GO:MF		chemokine activity	21209	1949	GO:0005125
query_1	TRUE	8.05853e-08	26	35	6	0.171429	0.230769	GO:0008009	GO:MF	chemokine activity	21209	1949	GO:0042379				query_1	TRUE	8.05853e-08	26	35	6	0.171429	0.230769	GO:0008009	GO:MF		chemokine activity	21209	1949	GO:0042379
query_1	TRUE	6.78279e-07	38	16	5	0.3125	0.131579	GO:0042379	GO:MF	chemokine receptor binding	21209	6715	GO:0001664				query_1	TRUE	6.78279e-07	38	16	5	0.3125	0.131579	GO:0042379	GO:MF		chemokine receptor binding	21209	6715	GO:0001664
query_1	TRUE	6.78279e-07	38	16	5	0.3125	0.131579	GO:0042379	GO:MF	chemokine receptor binding	21209	6715	GO:0005126				query_1	TRUE	6.78279e-07	38	16	5	0.3125	0.131579	GO:0042379	GO:MF		chemokine receptor binding	21209	6715	GO:0005126
query_1	TRUE	1.80218e-05	1117	16	10	0.625	0.00895255	GO:0005102	GO:MF	signaling receptor binding	21209	1633	GO:0005515				query_1	TRUE	1.80218e-05	1117	16	10	0.625	0.00895255	GO:0005102	GO:MF		signaling receptor binding	21209	1633	GO:0005515
query_1	TRUE	5.86297e-05	299	54	10	0.185185	0.0334448	GO:0001228	GO:MF	DNA-binding transcription activator activity, RNA polymerase II-specific	21209	258	GO:0000981				query_1	TRUE	5.86297e-05	299	54	10	0.185185	0.0334448	GO:0001228	GO:MF		DNA-binding transcription activator activity, RNA polymerase II-specific	21209	258	GO:0000981
query_1	TRUE	5.86297e-05	299	54	10	0.185185	0.0334448	GO:0001228	GO:MF	DNA-binding transcription activator activity, RNA polymerase II-specific	21209	258	GO:0001216				query_1	TRUE	5.86297e-05	299	54	10	0.185185	0.0334448	GO:0001228	GO:MF		DNA-binding transcription activator activity, RNA polymerase II-specific	21209	258	GO:0001216
query_1	TRUE	6.24971e-05	302	54	10	0.185185	0.0331126	GO:0001216	GO:MF	DNA-binding transcription activator activity	21209	249	GO:0003700				query_1	TRUE	6.24971e-05	302	54	10	0.185185	0.0331126	GO:0001216	GO:MF		DNA-binding transcription activator activity	21209	249	GO:0003700
query_1	TRUE	0.000785488	188	16	5	0.3125	0.0265957	GO:0001664	GO:MF	G protein-coupled receptor binding	21209	324	GO:0005102				query_1	TRUE	0.000785488	188	16	5	0.3125	0.0265957	GO:0001664	GO:MF		G protein-coupled receptor binding	21209	324	GO:0005102
query_1	TRUE	0.000831099	1385	16	9	0.5625	0.00649819	GO:0098772	GO:MF	molecular function regulator	21209	10518	GO:0003674				query_1	TRUE	0.000831099	1385	16	9	0.5625	0.00649819	GO:0098772	GO:MF		molecular function regulator	21209	10518	GO:0003674
query_1	TRUE	0.00373991	3	35	2	0.0571429	0.666667	GO:0005153	GO:MF	interleukin-8 receptor binding	21209	1680	GO:0045236				query_1	TRUE	0.00373991	3	35	2	0.0571429	0.666667	GO:0005153	GO:MF		interleukin-8 receptor binding	21209	1680	GO:0045236
query_1	TRUE	0.00964682	443	54	9	0.166667	0.020316	GO:0000978	GO:MF	RNA polymerase II cis-regulatory region sequence-specific DNA binding	21209	130	GO:0000977				query_1	TRUE	0.00964682	443	54	9	0.166667	0.020316	GO:0000978	GO:MF		RNA polymerase II cis-regulatory region sequence-specific DNA binding	21209	130	GO:0000977
query_1	TRUE	0.00964682	443	54	9	0.166667	0.020316	GO:0000978	GO:MF	RNA polymerase II cis-regulatory region sequence-specific DNA binding	21209	130	GO:0000987				query_1	TRUE	0.00964682	443	54	9	0.166667	0.020316	GO:0000978	GO:MF		RNA polymerase II cis-regulatory region sequence-specific DNA binding	21209	130	GO:0000987
query_1	TRUE	0.0115291	956	55	13	0.236364	0.0135983	GO:0003700	GO:MF	DNA-binding transcription factor activity	21209	437	GO:0140110				query_1	TRUE	0.0115291	956	55	13	0.236364	0.0135983	GO:0003700	GO:MF		DNA-binding transcription factor activity	21209	437	GO:0140110
query_1	TRUE	0.0130607	738	54	11	0.203704	0.0149051	GO:0044212	GO:MF	transcription regulatory region DNA binding	21209	7143	GO:0001067				query_1	TRUE	0.0130607	738	54	11	0.203704	0.0149051	GO:0044212	GO:MF		transcription regulatory region DNA binding	21209	7143	GO:0001067
query_1	TRUE	0.0130607	738	54	11	0.203704	0.0149051	GO:0044212	GO:MF	transcription regulatory region DNA binding	21209	7143	GO:0003677				query_1	TRUE	0.0130607	738	54	11	0.203704	0.0149051	GO:0044212	GO:MF		transcription regulatory region DNA binding	21209	7143	GO:0003677
query_1	TRUE	0.0131848	739	54	11	0.203704	0.014885	GO:0001067	GO:MF	regulatory region nucleic acid binding	21209	190	GO:0003676				query_1	TRUE	0.0131848	739	54	11	0.203704	0.014885	GO:0001067	GO:MF		regulatory region nucleic acid binding	21209	190	GO:0003676
query_1	TRUE	0.0134126	464	54	9	0.166667	0.0193966	GO:0000987	GO:MF	cis-regulatory region sequence-specific DNA binding	21209	136	GO:0000976				query_1	TRUE	0.0134126	464	54	9	0.166667	0.0193966	GO:0000987	GO:MF		cis-regulatory region sequence-specific DNA binding	21209	136	GO:0000976
query_1	TRUE	0.0134126	464	54	9	0.166667	0.0193966	GO:0000987	GO:MF	cis-regulatory region sequence-specific DNA binding	21209	136	GO:0035326				query_1	TRUE	0.0134126	464	54	9	0.166667	0.0193966	GO:0000987	GO:MF		cis-regulatory region sequence-specific DNA binding	21209	136	GO:0035326
query_1	TRUE	0.0144402	470	54	9	0.166667	0.0191489	GO:0035326	GO:MF	cis-regulatory region binding	21209	6353	GO:0044212				query_1	TRUE	0.0144402	470	54	9	0.166667	0.0191489	GO:0035326	GO:MF		cis-regulatory region binding	21209	6353	GO:0044212
query_1	TRUE	0.0148998	2053	59	19	0.322034	0.00925475	GO:0003677	GO:MF	DNA binding	21209	417	GO:0003676				query_1	TRUE	0.0148998	2053	59	19	0.322034	0.00925475	GO:0003677	GO:MF		DNA binding	21209	417	GO:0003676
query_1	TRUE	0.015343	592	54	10	0.185185	0.0168919	GO:0000977	GO:MF	RNA polymerase II regulatory region sequence-specific DNA binding	21209	129	GO:0000976				query_1	TRUE	0.015343	592	54	10	0.185185	0.0168919	GO:0000977	GO:MF		RNA polymerase II regulatory region sequence-specific DNA binding	21209	129	GO:0000976
query_1	TRUE	0.015343	592	54	10	0.185185	0.0168919	GO:0000977	GO:MF	RNA polymerase II regulatory region sequence-specific DNA binding	21209	129	GO:0001012				query_1	TRUE	0.015343	592	54	10	0.185185	0.0168919	GO:0000977	GO:MF		RNA polymerase II regulatory region sequence-specific DNA binding	21209	129	GO:0001012
query_1	TRUE	0.0165056	599	54	10	0.185185	0.0166945	GO:0001012	GO:MF	RNA polymerase II regulatory region DNA binding	21209	154	GO:0044212				query_1	TRUE	0.0165056	599	54	10	0.185185	0.0166945	GO:0001012	GO:MF		RNA polymerase II regulatory region DNA binding	21209	154	GO:0044212
query_1	TRUE	0.0256936	637	54	10	0.185185	0.0156986	GO:0000976	GO:MF	transcription regulatory region sequence-specific DNA binding	21209	128	GO:0044212				query_1	TRUE	0.0256936	637	54	10	0.185185	0.0156986	GO:0000976	GO:MF		transcription regulatory region sequence-specific DNA binding	21209	128	GO:0044212
query_1	TRUE	0.0256936	637	54	10	0.185185	0.0156986	GO:0000976	GO:MF	transcription regulatory region sequence-specific DNA binding	21209	128	GO:1990837				query_1	TRUE	0.0256936	637	54	10	0.185185	0.0156986	GO:0000976	GO:MF		transcription regulatory region sequence-specific DNA binding	21209	128	GO:1990837
query_1	TRUE	0.0279524	714	55	11	0.2	0.0154062	GO:0000981	GO:MF	DNA-binding transcription factor activity, RNA polymerase II-specific	21209	132	GO:0003700				query_1	TRUE	0.0279524	714	55	11	0.2	0.0154062	GO:0000981	GO:MF		DNA-binding transcription factor activity, RNA polymerase II-specific	21209	132	GO:0003700
query_1	TRUE	0.0393087	682	54	10	0.185185	0.0146628	GO:1990837	GO:MF	sequence-specific double-stranded DNA binding	21209	12140	GO:0003690				query_1	TRUE	0.0393087	682	54	10	0.185185	0.0146628	GO:1990837	GO:MF		sequence-specific double-stranded DNA binding	21209	12140	GO:0003690
query_1	TRUE	0.0393087	682	54	10	0.185185	0.0146628	GO:1990837	GO:MF	sequence-specific double-stranded DNA binding	21209	12140	GO:0043565				query_1	TRUE	0.0393087	682	54	10	0.185185	0.0146628	GO:1990837	GO:MF		sequence-specific double-stranded DNA binding	21209	12140	GO:0043565

## Sheet: GO-shared_pair
query	significant	p_value	term_size	query_size	intersection_size	precision	recall	term_id	source	term_name	effective_domain_size	source_order	parents
query_1	TRUE	2.15199e-15	612	82	27	0.329268	0.0441176	GO:0019221	GO:BP	cytokine-mediated signaling pathway	21209	6540	GO:0007166
query_1	TRUE	2.15199e-15	612	82	27	0.329268	0.0441176	GO:0019221	GO:BP	cytokine-mediated signaling pathway	21209	6540	GO:0071345
query_1	TRUE	8.85166e-15	968	87	32	0.367816	0.0330579	GO:0034097	GO:BP	response to cytokine	21209	9754	GO:0010033
query_1	TRUE	1.91795e-13	889	83	29	0.349398	0.0326209	GO:0071345	GO:BP	cellular response to cytokine stimulus	21209	19733	GO:0034097
query_1	TRUE	1.91795e-13	889	83	29	0.349398	0.0326209	GO:0071345	GO:BP	cellular response to cytokine stimulus	21209	19733	GO:0071310
query_1	TRUE	2.6113e-13	247	127	22	0.173228	0.0890688	GO:0032496	GO:BP	response to lipopolysaccharide	21209	8884	GO:0002237
query_1	TRUE	2.6113e-13	247	127	22	0.173228	0.0890688	GO:0032496	GO:BP	response to lipopolysaccharide	21209	8884	GO:0033993
query_1	TRUE	2.6113e-13	247	127	22	0.173228	0.0890688	GO:0032496	GO:BP	response to lipopolysaccharide	21209	8884	GO:1901700
query_1	TRUE	7.2814e-13	148	18	10	0.555556	0.0675676	GO:0071222	GO:BP	cellular response to lipopolysaccharide	21209	19616	GO:0032496
query_1	TRUE	7.2814e-13	148	18	10	0.555556	0.0675676	GO:0071222	GO:BP	cellular response to lipopolysaccharide	21209	19616	GO:0071219
query_1	TRUE	7.2814e-13	148	18	10	0.555556	0.0675676	GO:0071222	GO:BP	cellular response to lipopolysaccharide	21209	19616	GO:0071396
query_1	TRUE	7.2814e-13	148	18	10	0.555556	0.0675676	GO:0071222	GO:BP	cellular response to lipopolysaccharide	21209	19616	GO:1901701
query_1	TRUE	8.45106e-13	260	127	22	0.173228	0.0846154	GO:0002237	GO:BP	response to molecule of bacterial origin	21209	909	GO:0009617
query_1	TRUE	8.45106e-13	260	127	22	0.173228	0.0846154	GO:0002237	GO:BP	response to molecule of bacterial origin	21209	909	GO:0010033
query_1	TRUE	8.45106e-13	260	127	22	0.173228	0.0846154	GO:0002237	GO:BP	response to molecule of bacterial origin	21209	909	GO:0043207
query_1	TRUE	1.10103e-12	498	113	28	0.247788	0.0562249	GO:0006954	GO:BP	inflammatory response	21209	2931	GO:0006952
query_1	TRUE	1.26251e-12	153	18	10	0.555556	0.0653595	GO:0071219	GO:BP	cellular response to molecule of bacterial origin	21209	19613	GO:0002237
query_1	TRUE	1.26251e-12	153	18	10	0.555556	0.0653595	GO:0071219	GO:BP	cellular response to molecule of bacterial origin	21209	19613	GO:0071216
query_1	TRUE	3.48786e-12	175	18	10	0.555556	0.0571429	GO:0071216	GO:BP	cellular response to biotic stimulus	21209	19610	GO:0009607
query_1	TRUE	3.48786e-12	175	18	10	0.555556	0.0571429	GO:0071216	GO:BP	cellular response to biotic stimulus	21209	19610	GO:0051716
query_1	TRUE	3.21888e-10	1171	124	39	0.314516	0.0333049	GO:0006952	GO:BP	defense response	21209	2929	GO:0006950
query_1	TRUE	1.67717e-09	432	76	20	0.263158	0.0462963	GO:0009617	GO:BP	response to bacterium	21209	4033	GO:0051707
query_1	TRUE	7.26854e-09	1069	127	35	0.275591	0.0327409	GO:0051707	GO:BP	response to other organism	21209	16391	GO:0043207
query_1	TRUE	7.26854e-09	1069	127	35	0.275591	0.0327409	GO:0051707	GO:BP	response to other organism	21209	16391	GO:0051704
query_1	TRUE	7.53923e-09	1070	127	35	0.275591	0.0327103	GO:0043207	GO:BP	response to external biotic stimulus	21209	12351	GO:0009605
query_1	TRUE	7.53923e-09	1070	127	35	0.275591	0.0327103	GO:0043207	GO:BP	response to external biotic stimulus	21209	12351	GO:0009607
query_1	TRUE	1.15964e-08	1097	133	36	0.270677	0.0328168	GO:0009607	GO:BP	response to biotic stimulus	21209	4024	GO:0050896
query_1	TRUE	1.6179e-08	247	124	16	0.129032	0.0647773	GO:0007249	GO:BP	I-kappaB kinase/NF-kappaB signaling	21209	3187	GO:0035556
query_1	TRUE	3.07959e-08	475	18	10	0.555556	0.0210526	GO:0071396	GO:BP	cellular response to lipid	21209	19784	GO:0033993
query_1	TRUE	3.07959e-08	475	18	10	0.555556	0.0210526	GO:0071396	GO:BP	cellular response to lipid	21209	19784	GO:0071310
query_1	TRUE	3.56997e-08	151	113	13	0.115044	0.0860927	GO:0071347	GO:BP	cellular response to interleukin-1	21209	19735	GO:0070555
query_1	TRUE	3.56997e-08	151	113	13	0.115044	0.0860927	GO:0071347	GO:BP	cellular response to interleukin-1	21209	19735	GO:0071345
query_1	TRUE	1.00832e-07	3270	98	48	0.489796	0.0146789	GO:0006950	GO:BP	response to stress	21209	2928	GO:0050896
query_1	TRUE	1.2755e-07	57	76	9	0.118421	0.157895	GO:1990869	GO:BP	cellular response to chemokine	21209	29440	GO:0071345
query_1	TRUE	1.2755e-07	57	76	9	0.118421	0.157895	GO:1990869	GO:BP	cellular response to chemokine	21209	29440	GO:1990868
query_1	TRUE	1.2755e-07	57	76	9	0.118421	0.157895	GO:1990868	GO:BP	response to chemokine	21209	29439	GO:0034097
query_1	TRUE	2.13899e-07	2346	114	43	0.377193	0.0183291	GO:0035556	GO:BP	intracellular signal transduction	21209	10564	GO:0007165
query_1	TRUE	2.23687e-07	172	113	13	0.115044	0.0755814	GO:0070555	GO:BP	response to interleukin-1	21209	19266	GO:0034097
query_1	TRUE	4.18849e-07	252	80	13	0.1625	0.0515873	GO:0034612	GO:BP	response to tumor necrosis factor	21209	10066	GO:0034097
query_1	TRUE	8.73987e-07	80	76	9	0.118421	0.1125	GO:0071621	GO:BP	granulocyte chemotaxis	21209	19971	GO:0030595
query_1	TRUE	8.73987e-07	80	76	9	0.118421	0.1125	GO:0071621	GO:BP	granulocyte chemotaxis	21209	19971	GO:0097530
query_1	TRUE	1.27044e-06	233	76	12	0.157895	0.0515021	GO:0071356	GO:BP	cellular response to tumor necrosis factor	21209	19744	GO:0034612
query_1	TRUE	1.27044e-06	233	76	12	0.157895	0.0515021	GO:0071356	GO:BP	cellular response to tumor necrosis factor	21209	19744	GO:0071345
query_1	TRUE	1.43411e-06	722	76	19	0.25	0.0263158	GO:0033993	GO:BP	response to lipid	21209	9717	GO:0010033
query_1	TRUE	1.74185e-06	2665	83	37	0.445783	0.0138837	GO:0010033	GO:BP	response to organic substance	21209	4358	GO:0042221
query_1	TRUE	1.82899e-06	48	76	8	0.105263	0.166667	GO:0070098	GO:BP	chemokine-mediated signaling pathway	21209	18980	GO:0019221
query_1	TRUE	1.82899e-06	48	76	8	0.105263	0.166667	GO:0070098	GO:BP	chemokine-mediated signaling pathway	21209	18980	GO:1990869
query_1	TRUE	3.48546e-06	1525	113	32	0.283186	0.0209836	GO:1902531	GO:BP	regulation of intracellular signal transduction	21209	25938	GO:0009966
query_1	TRUE	3.48546e-06	1525	113	32	0.283186	0.0209836	GO:1902531	GO:BP	regulation of intracellular signal transduction	21209	25938	GO:0035556
query_1	TRUE	3.68234e-06	97	76	9	0.118421	0.0927835	GO:0097530	GO:BP	granulocyte migration	21209	22336	GO:0097529
query_1	TRUE	4.06001e-06	1357	102	29	0.284314	0.0213707	GO:0010941	GO:BP	regulation of cell death	21209	5115	GO:0008219
query_1	TRUE	4.06001e-06	1357	102	29	0.284314	0.0213707	GO:0010941	GO:BP	regulation of cell death	21209	5115	GO:0050794
query_1	TRUE	4.14606e-06	47	124	8	0.0645161	0.170213	GO:0031663	GO:BP	lipopolysaccharide-mediated signaling pathway	21209	8509	GO:0007166
query_1	TRUE	4.14606e-06	47	124	8	0.0645161	0.170213	GO:0031663	GO:BP	lipopolysaccharide-mediated signaling pathway	21209	8509	GO:0071222
query_1	TRUE	5.54096e-06	64	76	8	0.105263	0.125	GO:0030593	GO:BP	neutrophil chemotaxis	21209	7993	GO:0071621
query_1	TRUE	5.54096e-06	64	76	8	0.105263	0.125	GO:0030593	GO:BP	neutrophil chemotaxis	21209	7993	GO:1990266
query_1	TRUE	6.08548e-06	955	102	24	0.235294	0.0251309	GO:1901701	GO:BP	cellular response to oxygen-containing compound	21209	25181	GO:0070887
query_1	TRUE	6.08548e-06	955	102	24	0.235294	0.0251309	GO:1901701	GO:BP	cellular response to oxygen-containing compound	21209	25181	GO:1901700
query_1	TRUE	6.37572e-06	809	128	25	0.195312	0.0309023	GO:1902533	GO:BP	positive regulation of intracellular signal transduction	21209	25940	GO:0009967
query_1	TRUE	6.37572e-06	809	128	25	0.195312	0.0309023	GO:1902533	GO:BP	positive regulation of intracellular signal transduction	21209	25940	GO:0035556
query_1	TRUE	6.37572e-06	809	128	25	0.195312	0.0309023	GO:1902533	GO:BP	positive regulation of intracellular signal transduction	21209	25940	GO:1902531
query_1	TRUE	1.20886e-05	363	124	16	0.129032	0.0440771	GO:0051090	GO:BP	regulation of DNA-binding transcription factor activity	21209	15902	GO:0006355
query_1	TRUE	1.20886e-05	363	124	16	0.129032	0.0440771	GO:0051090	GO:BP	regulation of DNA-binding transcription factor activity	21209	15902	GO:0065009
query_1	TRUE	1.31601e-05	2182	83	32	0.385542	0.0146654	GO:0071310	GO:BP	cellular response to organic substance	21209	19700	GO:0010033
query_1	TRUE	1.31601e-05	2182	83	32	0.385542	0.0146654	GO:0071310	GO:BP	cellular response to organic substance	21209	19700	GO:0070887
query_1	TRUE	1.32954e-05	67	14	5	0.357143	0.0746269	GO:0002526	GO:BP	acute inflammatory response	21209	1196	GO:0006954
query_1	TRUE	1.38654e-05	2074	127	43	0.338583	0.0207329	GO:0009605	GO:BP	response to external stimulus	21209	4022	GO:0050896
query_1	TRUE	1.64993e-05	87	15	5	0.333333	0.0574713	GO:2001237	GO:BP	negative regulation of extrinsic apoptotic signaling pathway	21209	30698	GO:0097191
query_1	TRUE	1.64993e-05	87	15	5	0.333333	0.0574713	GO:2001237	GO:BP	negative regulation of extrinsic apoptotic signaling pathway	21209	30698	GO:2001234
query_1	TRUE	1.64993e-05	87	15	5	0.333333	0.0574713	GO:2001237	GO:BP	negative regulation of extrinsic apoptotic signaling pathway	21209	30698	GO:2001236
query_1	TRUE	1.67206e-05	1503	90	30	0.333333	0.0199601	GO:0006955	GO:BP	immune response	21209	2932	GO:0002376
query_1	TRUE	1.67206e-05	1503	90	30	0.333333	0.0199601	GO:0006955	GO:BP	immune response	21209	2932	GO:0050896
query_1	TRUE	1.83815e-05	341	75	13	0.173333	0.0381232	GO:0001819	GO:BP	positive regulation of cytokine production	21209	604	GO:0001816
query_1	TRUE	1.83815e-05	341	75	13	0.173333	0.0381232	GO:0001819	GO:BP	positive regulation of cytokine production	21209	604	GO:0001817
query_1	TRUE	1.83815e-05	341	75	13	0.173333	0.0381232	GO:0001819	GO:BP	positive regulation of cytokine production	21209	604	GO:0051240
query_1	TRUE	1.91058e-05	79	76	8	0.105263	0.101266	GO:1990266	GO:BP	neutrophil migration	21209	29179	GO:0097530
query_1	TRUE	3.5999e-05	793	102	21	0.205882	0.0264817	GO:0060548	GO:BP	negative regulation of cell death	21209	17669	GO:0008219
query_1	TRUE	3.5999e-05	793	102	21	0.205882	0.0264817	GO:0060548	GO:BP	negative regulation of cell death	21209	17669	GO:0010941
query_1	TRUE	3.5999e-05	793	102	21	0.205882	0.0264817	GO:0060548	GO:BP	negative regulation of cell death	21209	17669	GO:0048523
query_1	TRUE	3.91664e-05	1775	114	34	0.298246	0.0191549	GO:0008219	GO:BP	cell death	21209	3605	GO:0009987
query_1	TRUE	4.25119e-05	2329	113	41	0.362832	0.0176041	GO:0007166	GO:BP	cell surface receptor signaling pathway	21209	3111	GO:0007165
query_1	TRUE	6.72866e-05	1352	102	27	0.264706	0.0199704	GO:1901700	GO:BP	response to oxygen-containing compound	21209	25180	GO:0042221
query_1	TRUE	7.11902e-05	2259	126	44	0.349206	0.0194776	GO:0002376	GO:BP	immune system process	21209	1047	GO:0008150
query_1	TRUE	7.13545e-05	2669	128	46	0.359375	0.0172349	GO:0070887	GO:BP	cellular response to chemical stimulus	21209	19465	GO:0042221
query_1	TRUE	7.13545e-05	2669	128	46	0.359375	0.0172349	GO:0070887	GO:BP	cellular response to chemical stimulus	21209	19465	GO:0051716
query_1	TRUE	7.5549e-05	1240	84	23	0.27381	0.0185484	GO:0042981	GO:BP	regulation of apoptotic process	21209	12216	GO:0006915
query_1	TRUE	7.5549e-05	1240	84	23	0.27381	0.0185484	GO:0042981	GO:BP	regulation of apoptotic process	21209	12216	GO:0043067
query_1	TRUE	9.39363e-05	61	113	7	0.0619469	0.114754	GO:0002753	GO:BP	cytoplasmic pattern recognition receptor signaling pathway	21209	1423	GO:0002221
query_1	TRUE	9.39363e-05	61	113	7	0.0619469	0.114754	GO:0002753	GO:BP	cytoplasmic pattern recognition receptor signaling pathway	21209	1423	GO:0030522
query_1	TRUE	9.39363e-05	61	113	7	0.0619469	0.114754	GO:0002753	GO:BP	cytoplasmic pattern recognition receptor signaling pathway	21209	1423	GO:0035556
query_1	TRUE	0.000103833	1258	84	23	0.27381	0.018283	GO:0043067	GO:BP	regulation of programmed cell death	21209	12280	GO:0010941
query_1	TRUE	0.000103833	1258	84	23	0.27381	0.018283	GO:0043067	GO:BP	regulation of programmed cell death	21209	12280	GO:0012501
query_1	TRUE	0.000107629	1399	144	33	0.229167	0.0235883	GO:0051247	GO:BP	positive regulation of protein metabolic process	21209	16037	GO:0010604
query_1	TRUE	0.000107629	1399	144	33	0.229167	0.0235883	GO:0051247	GO:BP	positive regulation of protein metabolic process	21209	16037	GO:0019538
query_1	TRUE	0.000107629	1399	144	33	0.229167	0.0235883	GO:0051247	GO:BP	positive regulation of protein metabolic process	21209	16037	GO:0051173
query_1	TRUE	0.000107629	1399	144	33	0.229167	0.0235883	GO:0051247	GO:BP	positive regulation of protein metabolic process	21209	16037	GO:0051246
query_1	TRUE	0.000107875	1344	111	29	0.261261	0.0215774	GO:0051240	GO:BP	positive regulation of multicellular organismal process	21209	16033	GO:0032501
query_1	TRUE	0.000107875	1344	111	29	0.261261	0.0215774	GO:0051240	GO:BP	positive regulation of multicellular organismal process	21209	16033	GO:0048518
query_1	TRUE	0.000107875	1344	111	29	0.261261	0.0215774	GO:0051240	GO:BP	positive regulation of multicellular organismal process	21209	16033	GO:0051239
query_1	TRUE	0.000114106	538	75	15	0.2	0.027881	GO:0001817	GO:BP	regulation of cytokine production	21209	602	GO:0001816
query_1	TRUE	0.000114106	538	75	15	0.2	0.027881	GO:0001817	GO:BP	regulation of cytokine production	21209	602	GO:0051239
query_1	TRUE	0.000117088	130	15	5	0.333333	0.0384615	GO:2001236	GO:BP	regulation of extrinsic apoptotic signaling pathway	21209	30697	GO:0097191
query_1	TRUE	0.000117088	130	15	5	0.333333	0.0384615	GO:2001236	GO:BP	regulation of extrinsic apoptotic signaling pathway	21209	30697	GO:2001233
query_1	TRUE	0.000123875	143	76	9	0.118421	0.0629371	GO:0097529	GO:BP	myeloid leukocyte migration	21209	22335	GO:0050900
query_1	TRUE	0.000124328	218	87	10	0.114943	0.0458716	GO:0043122	GO:BP	regulation of I-kappaB kinase/NF-kappaB signaling	21209	12310	GO:0007249
query_1	TRUE	0.000124328	218	87	10	0.114943	0.0458716	GO:0043122	GO:BP	regulation of I-kappaB kinase/NF-kappaB signaling	21209	12310	GO:1902531
query_1	TRUE	0.000173591	38	32	5	0.15625	0.131579	GO:0061844	GO:BP	antimicrobial humoral immune response mediated by antimicrobial peptide	21209	18756	GO:0019730
query_1	TRUE	0.000177092	147	76	9	0.118421	0.0612245	GO:0030595	GO:BP	leukocyte chemotaxis	21209	7994	GO:0050900
query_1	TRUE	0.000177092	147	76	9	0.118421	0.0612245	GO:0030595	GO:BP	leukocyte chemotaxis	21209	7994	GO:0060326
query_1	TRUE	0.000184543	309	18	7	0.388889	0.0226537	GO:0050900	GO:BP	leukocyte migration	21209	15745	GO:0002376
query_1	TRUE	0.000184543	309	18	7	0.388889	0.0226537	GO:0050900	GO:BP	leukocyte migration	21209	15745	GO:0016477
query_1	TRUE	0.000189124	53	105	7	0.0666667	0.132075	GO:0043367	GO:BP	CD4-positive, alpha-beta T cell differentiation	21209	12422	GO:0035710
query_1	TRUE	0.000189124	53	105	7	0.0666667	0.132075	GO:0043367	GO:BP	CD4-positive, alpha-beta T cell differentiation	21209	12422	GO:0046632
query_1	TRUE	0.000236469	201	76	10	0.131579	0.0497512	GO:0060326	GO:BP	cell chemotaxis	21209	17455	GO:0006935
query_1	TRUE	0.000236469	201	76	10	0.131579	0.0497512	GO:0060326	GO:BP	cell chemotaxis	21209	17455	GO:0016477
query_1	TRUE	0.000236469	201	76	10	0.131579	0.0497512	GO:0060326	GO:BP	cell chemotaxis	21209	17455	GO:0070887
query_1	TRUE	0.000238217	808	124	24	0.193548	0.029703	GO:0098542	GO:BP	defense response to other organism	21209	22455	GO:0006952
query_1	TRUE	0.000238217	808	124	24	0.193548	0.029703	GO:0098542	GO:BP	defense response to other organism	21209	22455	GO:0051707
query_1	TRUE	0.000256412	786	181	27	0.149171	0.0343511	GO:0002520	GO:BP	immune system development	21209	1190	GO:0002376
query_1	TRUE	0.000256412	786	181	27	0.149171	0.0343511	GO:0002520	GO:BP	immune system development	21209	1190	GO:0048731
query_1	TRUE	0.000285497	2343	144	44	0.305556	0.0187793	GO:0051246	GO:BP	regulation of protein metabolic process	21209	16036	GO:0019538
query_1	TRUE	0.000285497	2343	144	44	0.305556	0.0187793	GO:0051246	GO:BP	regulation of protein metabolic process	21209	16036	GO:0051171
query_1	TRUE	0.000285497	2343	144	44	0.305556	0.0187793	GO:0051246	GO:BP	regulation of protein metabolic process	21209	16036	GO:0060255
query_1	TRUE	0.000285497	2343	144	44	0.305556	0.0187793	GO:0051246	GO:BP	regulation of protein metabolic process	21209	16036	GO:0080090
query_1	TRUE	0.000287713	1313	144	31	0.215278	0.0236101	GO:0032270	GO:BP	positive regulation of cellular protein metabolic process	21209	8726	GO:0031325
query_1	TRUE	0.000287713	1313	144	31	0.215278	0.0236101	GO:0032270	GO:BP	positive regulation of cellular protein metabolic process	21209	8726	GO:0032268
query_1	TRUE	0.000287713	1313	144	31	0.215278	0.0236101	GO:0032270	GO:BP	positive regulation of cellular protein metabolic process	21209	8726	GO:0044267
query_1	TRUE	0.000287713	1313	144	31	0.215278	0.0236101	GO:0032270	GO:BP	positive regulation of cellular protein metabolic process	21209	8726	GO:0051247
query_1	TRUE	0.00031159	1591	114	30	0.263158	0.0188561	GO:0006915	GO:BP	apoptotic process	21209	2899	GO:0012501
query_1	TRUE	0.00037179	4	58	3	0.0517241	0.75	GO:0070427	GO:BP	nucleotide-binding oligomerization domain containing 1 signaling pathway	21209	19196	GO:0070423
query_1	TRUE	0.000372063	588	75	15	0.2	0.0255102	GO:0001816	GO:BP	cytokine production	21209	601	GO:0032501
query_1	TRUE	0.000395633	4412	99	54	0.545455	0.0122393	GO:0007165	GO:BP	signal transduction	21209	3110	GO:0007154
query_1	TRUE	0.000395633	4412	99	54	0.545455	0.0122393	GO:0007165	GO:BP	signal transduction	21209	3110	GO:0009987
query_1	TRUE	0.000395633	4412	99	54	0.545455	0.0122393	GO:0007165	GO:BP	signal transduction	21209	3110	GO:0023052
query_1	TRUE	0.000395633	4412	99	54	0.545455	0.0122393	GO:0007165	GO:BP	signal transduction	21209	3110	GO:0050794
query_1	TRUE	0.000395633	4412	99	54	0.545455	0.0122393	GO:0007165	GO:BP	signal transduction	21209	3110	GO:0051716
query_1	TRUE	0.000455965	551	76	14	0.184211	0.0254083	GO:0030155	GO:BP	regulation of cell adhesion	21209	7791	GO:0007155
query_1	TRUE	0.000455965	551	76	14	0.184211	0.0254083	GO:0030155	GO:BP	regulation of cell adhesion	21209	7791	GO:0050789
query_1	TRUE	0.000527611	1869	114	34	0.298246	0.0181915	GO:0048584	GO:BP	positive regulation of response to stimulus	21209	15195	GO:0048518
query_1	TRUE	0.000527611	1869	114	34	0.298246	0.0181915	GO:0048584	GO:BP	positive regulation of response to stimulus	21209	15195	GO:0048583
query_1	TRUE	0.000527611	1869	114	34	0.298246	0.0181915	GO:0048584	GO:BP	positive regulation of response to stimulus	21209	15195	GO:0050896
query_1	TRUE	0.000676162	4768	99	56	0.565657	0.011745	GO:0023052	GO:BP	signaling	21209	7722	GO:0008150
query_1	TRUE	0.000711221	191	15	5	0.333333	0.026178	GO:0097191	GO:BP	extrinsic apoptotic signaling pathway	21209	22160	GO:0007166
query_1	TRUE	0.000711221	191	15	5	0.333333	0.026178	GO:0097191	GO:BP	extrinsic apoptotic signaling pathway	21209	22160	GO:0097190
query_1	TRUE	0.000715553	4811	154	73	0.474026	0.0151736	GO:0051171	GO:BP	regulation of nitrogen compound metabolic process	21209	15975	GO:0006807
query_1	TRUE	0.000715553	4811	154	73	0.474026	0.0151736	GO:0051171	GO:BP	regulation of nitrogen compound metabolic process	21209	15975	GO:0019222
query_1	TRUE	0.000770149	706	102	18	0.176471	0.0254958	GO:0043066	GO:BP	negative regulation of apoptotic process	21209	12279	GO:0006915
query_1	TRUE	0.000770149	706	102	18	0.176471	0.0254958	GO:0043066	GO:BP	negative regulation of apoptotic process	21209	12279	GO:0042981
query_1	TRUE	0.000770149	706	102	18	0.176471	0.0254958	GO:0043066	GO:BP	negative regulation of apoptotic process	21209	12279	GO:0043069
query_1	TRUE	0.000778357	4793	99	56	0.565657	0.0116837	GO:0007154	GO:BP	cell communication	21209	3099	GO:0009987
query_1	TRUE	0.000805181	41	105	6	0.0571429	0.146341	GO:0042093	GO:BP	T-helper cell differentiation	21209	11650	GO:0002294
query_1	TRUE	0.000817042	943	90	20	0.222222	0.0212089	GO:0045321	GO:BP	leukocyte activation	21209	13412	GO:0001775
query_1	TRUE	0.000817042	943	90	20	0.222222	0.0212089	GO:0045321	GO:BP	leukocyte activation	21209	13412	GO:0002376
query_1	TRUE	0.000823309	68	105	7	0.0666667	0.102941	GO:0035710	GO:BP	CD4-positive, alpha-beta T cell activation	21209	10677	GO:0046631
query_1	TRUE	0.00086224	206	15	5	0.333333	0.0242718	GO:2001234	GO:BP	negative regulation of apoptotic signaling pathway	21209	30695	GO:0009968
query_1	TRUE	0.00086224	206	15	5	0.333333	0.0242718	GO:2001234	GO:BP	negative regulation of apoptotic signaling pathway	21209	30695	GO:0043066
query_1	TRUE	0.00086224	206	15	5	0.333333	0.0242718	GO:2001234	GO:BP	negative regulation of apoptotic signaling pathway	21209	30695	GO:0097190
query_1	TRUE	0.00086224	206	15	5	0.333333	0.0242718	GO:2001234	GO:BP	negative regulation of apoptotic signaling pathway	21209	30695	GO:2001233
query_1	TRUE	0.00087958	387	123	15	0.121951	0.0387597	GO:0002521	GO:BP	leukocyte differentiation	21209	1191	GO:0030097
query_1	TRUE	0.00087958	387	123	15	0.121951	0.0387597	GO:0002521	GO:BP	leukocyte differentiation	21209	1191	GO:0030154
query_1	TRUE	0.000974809	1257	82	22	0.268293	0.017502	GO:0042127	GO:BP	regulation of cell population proliferation	21209	11673	GO:0008283
query_1	TRUE	0.000974809	1257	82	22	0.268293	0.017502	GO:0042127	GO:BP	regulation of cell population proliferation	21209	11673	GO:0050794
query_1	TRUE	0.000987989	42	105	6	0.0571429	0.142857	GO:0002294	GO:BP	CD4-positive, alpha-beta T cell differentiation involved in immune response	21209	965	GO:0002293
query_1	TRUE	0.000987989	42	105	6	0.0571429	0.142857	GO:0002294	GO:BP	CD4-positive, alpha-beta T cell differentiation involved in immune response	21209	965	GO:0043367
query_1	TRUE	0.00101341	2609	145	46	0.317241	0.0176313	GO:0051173	GO:BP	positive regulation of nitrogen compound metabolic process	21209	15977	GO:0006807
query_1	TRUE	0.00101341	2609	145	46	0.317241	0.0176313	GO:0051173	GO:BP	positive regulation of nitrogen compound metabolic process	21209	15977	GO:0009893
query_1	TRUE	0.00101341	2609	145	46	0.317241	0.0176313	GO:0051173	GO:BP	positive regulation of nitrogen compound metabolic process	21209	15977	GO:0051171
query_1	TRUE	0.00108338	720	102	18	0.176471	0.025	GO:0043069	GO:BP	negative regulation of programmed cell death	21209	12282	GO:0012501
query_1	TRUE	0.00108338	720	102	18	0.176471	0.025	GO:0043069	GO:BP	negative regulation of programmed cell death	21209	12282	GO:0043067
query_1	TRUE	0.00108338	720	102	18	0.176471	0.025	GO:0043069	GO:BP	negative regulation of programmed cell death	21209	12282	GO:0060548
query_1	TRUE	0.0010834	1486	83	24	0.289157	0.0161507	GO:0008283	GO:BP	cell population proliferation	21209	3612	GO:0008150
query_1	TRUE	0.00109139	42	105	6	0.0571429	0.142857	GO:0002287	GO:BP	alpha-beta T cell activation involved in immune response	21209	958	GO:0002286
query_1	TRUE	0.00109139	42	105	6	0.0571429	0.142857	GO:0002287	GO:BP	alpha-beta T cell activation involved in immune response	21209	958	GO:0046631
query_1	TRUE	0.00109139	42	105	6	0.0571429	0.142857	GO:0002293	GO:BP	alpha-beta T cell differentiation involved in immune response	21209	964	GO:0002287
query_1	TRUE	0.00109139	42	105	6	0.0571429	0.142857	GO:0002293	GO:BP	alpha-beta T cell differentiation involved in immune response	21209	964	GO:0002292
query_1	TRUE	0.00109139	42	105	6	0.0571429	0.142857	GO:0002293	GO:BP	alpha-beta T cell differentiation involved in immune response	21209	964	GO:0046632
query_1	TRUE	0.00110737	2204	144	41	0.284722	0.0186025	GO:0032268	GO:BP	regulation of cellular protein metabolic process	21209	8724	GO:0031323
query_1	TRUE	0.00110737	2204	144	41	0.284722	0.0186025	GO:0032268	GO:BP	regulation of cellular protein metabolic process	21209	8724	GO:0044267
query_1	TRUE	0.00110737	2204	144	41	0.284722	0.0186025	GO:0032268	GO:BP	regulation of cellular protein metabolic process	21209	8724	GO:0051246
query_1	TRUE	0.00116582	739	123	20	0.162602	0.0270636	GO:0048534	GO:BP	hematopoietic or lymphoid organ development	21209	15153	GO:0002520
query_1	TRUE	0.00116582	739	123	20	0.162602	0.0270636	GO:0048534	GO:BP	hematopoietic or lymphoid organ development	21209	15153	GO:0048513
query_1	TRUE	0.00118711	1062	90	21	0.233333	0.019774	GO:0001775	GO:BP	cell activation	21209	568	GO:0009987
query_1	TRUE	0.00130659	4381	115	55	0.478261	0.0125542	GO:0048522	GO:BP	positive regulation of cellular process	21209	15143	GO:0009987
query_1	TRUE	0.00130659	4381	115	55	0.478261	0.0125542	GO:0048522	GO:BP	positive regulation of cellular process	21209	15143	GO:0048518
query_1	TRUE	0.00130659	4381	115	55	0.478261	0.0125542	GO:0048522	GO:BP	positive regulation of cellular process	21209	15143	GO:0050794
query_1	TRUE	0.00141194	1669	114	30	0.263158	0.0179748	GO:0012501	GO:BP	programmed cell death	21209	5170	GO:0008219
query_1	TRUE	0.00153672	72	105	7	0.0666667	0.0972222	GO:0046632	GO:BP	alpha-beta T cell differentiation	21209	14540	GO:0030217
query_1	TRUE	0.00153672	72	105	7	0.0666667	0.0972222	GO:0046632	GO:BP	alpha-beta T cell differentiation	21209	14540	GO:0046631
query_1	TRUE	0.00163501	63	55	6	0.109091	0.0952381	GO:0019730	GO:BP	antimicrobial humoral response	21209	7005	GO:0006959
query_1	TRUE	0.00163501	63	55	6	0.109091	0.0952381	GO:0019730	GO:BP	antimicrobial humoral response	21209	7005	GO:0051707
query_1	TRUE	0.00164097	62	105	7	0.0666667	0.112903	GO:0002286	GO:BP	T cell activation involved in immune response	21209	957	GO:0002285
query_1	TRUE	0.00164097	62	105	7	0.0666667	0.112903	GO:0002286	GO:BP	T cell activation involved in immune response	21209	957	GO:0042110
query_1	TRUE	0.00166736	2749	145	47	0.324138	0.0170971	GO:0031325	GO:BP	positive regulation of cellular metabolic process	21209	8338	GO:0009893
query_1	TRUE	0.00166736	2749	145	47	0.324138	0.0170971	GO:0031325	GO:BP	positive regulation of cellular metabolic process	21209	8338	GO:0031323
query_1	TRUE	0.00166736	2749	145	47	0.324138	0.0170971	GO:0031325	GO:BP	positive regulation of cellular metabolic process	21209	8338	GO:0044237
query_1	TRUE	0.00166736	2749	145	47	0.324138	0.0170971	GO:0031325	GO:BP	positive regulation of cellular metabolic process	21209	8338	GO:0048522
query_1	TRUE	0.00172597	169	87	8	0.091954	0.0473373	GO:0043123	GO:BP	positive regulation of I-kappaB kinase/NF-kappaB signaling	21209	12311	GO:0007249
query_1	TRUE	0.00172597	169	87	8	0.091954	0.0473373	GO:0043123	GO:BP	positive regulation of I-kappaB kinase/NF-kappaB signaling	21209	12311	GO:0043122
query_1	TRUE	0.00172597	169	87	8	0.091954	0.0473373	GO:0043123	GO:BP	positive regulation of I-kappaB kinase/NF-kappaB signaling	21209	12311	GO:1902533
query_1	TRUE	0.00181819	134	32	7	0.21875	0.0522388	GO:0006959	GO:BP	humoral immune response	21209	2936	GO:0006955
query_1	TRUE	0.00198953	979	143	25	0.174825	0.0255363	GO:0031401	GO:BP	positive regulation of protein modification process	21209	8380	GO:0006464
query_1	TRUE	0.00198953	979	143	25	0.174825	0.0255363	GO:0031401	GO:BP	positive regulation of protein modification process	21209	8380	GO:0031399
query_1	TRUE	0.00198953	979	143	25	0.174825	0.0255363	GO:0031401	GO:BP	positive regulation of protein modification process	21209	8380	GO:0032270
query_1	TRUE	0.00199833	475	124	16	0.129032	0.0336842	GO:0032103	GO:BP	positive regulation of response to external stimulus	21209	8624	GO:0009605
query_1	TRUE	0.00199833	475	124	16	0.129032	0.0336842	GO:0032103	GO:BP	positive regulation of response to external stimulus	21209	8624	GO:0032101
query_1	TRUE	0.00199833	475	124	16	0.129032	0.0336842	GO:0032103	GO:BP	positive regulation of response to external stimulus	21209	8624	GO:0048584
query_1	TRUE	0.00208607	2467	115	37	0.321739	0.014998	GO:0065009	GO:BP	regulation of molecular function	21209	18955	GO:0065007
query_1	TRUE	0.00209199	46	105	6	0.0571429	0.130435	GO:0002292	GO:BP	T cell differentiation involved in immune response	21209	963	GO:0002286
query_1	TRUE	0.00209199	46	105	6	0.0571429	0.130435	GO:0002292	GO:BP	T cell differentiation involved in immune response	21209	963	GO:0030217
query_1	TRUE	0.0020968	2761	145	47	0.324138	0.0170228	GO:0010604	GO:BP	positive regulation of macromolecule metabolic process	21209	4802	GO:0009893
query_1	TRUE	0.0020968	2761	145	47	0.324138	0.0170228	GO:0010604	GO:BP	positive regulation of macromolecule metabolic process	21209	4802	GO:0043170
query_1	TRUE	0.0020968	2761	145	47	0.324138	0.0170228	GO:0010604	GO:BP	positive regulation of macromolecule metabolic process	21209	4802	GO:0060255
query_1	TRUE	0.002099	1362	113	26	0.230088	0.0190896	GO:0009967	GO:BP	positive regulation of signal transduction	21209	4318	GO:0007165
query_1	TRUE	0.002099	1362	113	26	0.230088	0.0190896	GO:0009967	GO:BP	positive regulation of signal transduction	21209	4318	GO:0009966
query_1	TRUE	0.002099	1362	113	26	0.230088	0.0190896	GO:0009967	GO:BP	positive regulation of signal transduction	21209	4318	GO:0010647
query_1	TRUE	0.002099	1362	113	26	0.230088	0.0190896	GO:0009967	GO:BP	positive regulation of signal transduction	21209	4318	GO:0023056
query_1	TRUE	0.002099	1362	113	26	0.230088	0.0190896	GO:0009967	GO:BP	positive regulation of signal transduction	21209	4318	GO:0048584
query_1	TRUE	0.00215939	19	14	3	0.214286	0.157895	GO:0002675	GO:BP	positive regulation of acute inflammatory response	21209	1345	GO:0002526
query_1	TRUE	0.00215939	19	14	3	0.214286	0.157895	GO:0002675	GO:BP	positive regulation of acute inflammatory response	21209	1345	GO:0002673
query_1	TRUE	0.00215939	19	14	3	0.214286	0.157895	GO:0002675	GO:BP	positive regulation of acute inflammatory response	21209	1345	GO:0050729
query_1	TRUE	0.0023489	4923	145	71	0.489655	0.0144221	GO:0048518	GO:BP	positive regulation of biological process	21209	15139	GO:0008150
query_1	TRUE	0.0023489	4923	145	71	0.489655	0.0144221	GO:0048518	GO:BP	positive regulation of biological process	21209	15139	GO:0050789
query_1	TRUE	0.00238312	4964	146	70	0.479452	0.0141015	GO:0080090	GO:BP	regulation of primary metabolic process	21209	21309	GO:0019222
query_1	TRUE	0.00238312	4964	146	70	0.479452	0.0141015	GO:0080090	GO:BP	regulation of primary metabolic process	21209	21309	GO:0044238
query_1	TRUE	0.00243156	804	113	21	0.185841	0.0261194	GO:0002684	GO:BP	positive regulation of immune system process	21209	1354	GO:0002376
query_1	TRUE	0.00243156	804	113	21	0.185841	0.0261194	GO:0002684	GO:BP	positive regulation of immune system process	21209	1354	GO:0002682
query_1	TRUE	0.00243156	804	113	21	0.185841	0.0261194	GO:0002684	GO:BP	positive regulation of immune system process	21209	1354	GO:0048518
query_1	TRUE	0.00243991	2077	102	32	0.313725	0.0154068	GO:0050793	GO:BP	regulation of developmental process	21209	15656	GO:0032502
query_1	TRUE	0.00243991	2077	102	32	0.313725	0.0154068	GO:0050793	GO:BP	regulation of developmental process	21209	15656	GO:0050789
query_1	TRUE	0.00247055	1063	102	22	0.215686	0.0206961	GO:0051094	GO:BP	positive regulation of developmental process	21209	15906	GO:0032502
query_1	TRUE	0.00247055	1063	102	22	0.215686	0.0206961	GO:0051094	GO:BP	positive regulation of developmental process	21209	15906	GO:0048518
query_1	TRUE	0.00247055	1063	102	22	0.215686	0.0206961	GO:0051094	GO:BP	positive regulation of developmental process	21209	15906	GO:0050793
query_1	TRUE	0.00249561	34	113	5	0.0442478	0.147059	GO:0070423	GO:BP	nucleotide-binding oligomerization domain containing signaling pathway	21209	19192	GO:0002753
query_1	TRUE	0.00249561	34	113	5	0.0442478	0.147059	GO:0070423	GO:BP	nucleotide-binding oligomerization domain containing signaling pathway	21209	19192	GO:0035872
query_1	TRUE	0.00259338	128	181	10	0.0552486	0.078125	GO:0031497	GO:BP	chromatin assembly	21209	8415	GO:0006323
query_1	TRUE	0.00259338	128	181	10	0.0552486	0.078125	GO:0031497	GO:BP	chromatin assembly	21209	8415	GO:0006333
query_1	TRUE	0.00259338	128	181	10	0.0552486	0.078125	GO:0031497	GO:BP	chromatin assembly	21209	8415	GO:0022607
query_1	TRUE	0.00281734	2252	81	29	0.358025	0.0128774	GO:0051704	GO:BP	multi-organism process	21209	16389	GO:0008150
query_1	TRUE	0.00282017	4	11	2	0.181818	0.5	GO:0002528	GO:BP	regulation of vascular permeability involved in acute inflammatory response	21209	1198	GO:0002526
query_1	TRUE	0.00282017	4	11	2	0.181818	0.5	GO:0002528	GO:BP	regulation of vascular permeability involved in acute inflammatory response	21209	1198	GO:0043114
query_1	TRUE	0.00287333	35	113	5	0.0442478	0.142857	GO:0035872	GO:BP	nucleotide-binding domain, leucine rich repeat containing receptor signaling pathway	21209	10800	GO:0030522
query_1	TRUE	0.00292813	3507	98	44	0.44898	0.0125463	GO:0042221	GO:BP	response to chemical	21209	11745	GO:0050896
query_1	TRUE	0.00310363	29	14	3	0.214286	0.103448	GO:1901099	GO:BP	negative regulation of signal transduction in absence of ligand	21209	24636	GO:0009968
query_1	TRUE	0.00310363	29	14	3	0.214286	0.103448	GO:1901099	GO:BP	negative regulation of signal transduction in absence of ligand	21209	24636	GO:0038034
query_1	TRUE	0.00310363	29	14	3	0.214286	0.103448	GO:2001240	GO:BP	negative regulation of extrinsic apoptotic signaling pathway in absence of ligand	21209	30701	GO:0097192
query_1	TRUE	0.00310363	29	14	3	0.214286	0.103448	GO:2001240	GO:BP	negative regulation of extrinsic apoptotic signaling pathway in absence of ligand	21209	30701	GO:1901099
query_1	TRUE	0.00310363	29	14	3	0.214286	0.103448	GO:2001240	GO:BP	negative regulation of extrinsic apoptotic signaling pathway in absence of ligand	21209	30701	GO:2001237
query_1	TRUE	0.00310363	29	14	3	0.214286	0.103448	GO:2001240	GO:BP	negative regulation of extrinsic apoptotic signaling pathway in absence of ligand	21209	30701	GO:2001239
query_1	TRUE	0.00315193	32	90	5	0.0555556	0.15625	GO:0043370	GO:BP	regulation of CD4-positive, alpha-beta T cell differentiation	21209	12425	GO:0043367
query_1	TRUE	0.00315193	32	90	5	0.0555556	0.15625	GO:0043370	GO:BP	regulation of CD4-positive, alpha-beta T cell differentiation	21209	12425	GO:0046637
query_1	TRUE	0.00315193	32	90	5	0.0555556	0.15625	GO:0043370	GO:BP	regulation of CD4-positive, alpha-beta T cell differentiation	21209	12425	GO:2000514
query_1	TRUE	0.00329457	386	124	14	0.112903	0.0362694	GO:0031349	GO:BP	positive regulation of defense response	21209	8361	GO:0006952
query_1	TRUE	0.00329457	386	124	14	0.112903	0.0362694	GO:0031349	GO:BP	positive regulation of defense response	21209	8361	GO:0031347
query_1	TRUE	0.00329457	386	124	14	0.112903	0.0362694	GO:0031349	GO:BP	positive regulation of defense response	21209	8361	GO:0048584
query_1	TRUE	0.00342043	1487	113	27	0.238938	0.0181574	GO:0010647	GO:BP	positive regulation of cell communication	21209	4844	GO:0007154
query_1	TRUE	0.00342043	1487	113	27	0.238938	0.0181574	GO:0010647	GO:BP	positive regulation of cell communication	21209	4844	GO:0010646
query_1	TRUE	0.00342043	1487	113	27	0.238938	0.0181574	GO:0010647	GO:BP	positive regulation of cell communication	21209	4844	GO:0048522
query_1	TRUE	0.00342454	2467	112	38	0.339286	0.0154033	GO:0051239	GO:BP	regulation of multicellular organismal process	21209	16032	GO:0032501
query_1	TRUE	0.00342454	2467	112	38	0.339286	0.0154033	GO:0051239	GO:BP	regulation of multicellular organismal process	21209	16032	GO:0050789
query_1	TRUE	0.00366987	1495	113	27	0.238938	0.0180602	GO:0023056	GO:BP	positive regulation of signaling	21209	7726	GO:0023051
query_1	TRUE	0.00366987	1495	113	27	0.238938	0.0180602	GO:0023056	GO:BP	positive regulation of signaling	21209	7726	GO:0023052
query_1	TRUE	0.00366987	1495	113	27	0.238938	0.0180602	GO:0023056	GO:BP	positive regulation of signaling	21209	7726	GO:0048518
query_1	TRUE	0.00384184	3005	145	49	0.337931	0.0163062	GO:0009893	GO:BP	positive regulation of metabolic process	21209	4264	GO:0008152
query_1	TRUE	0.00384184	3005	145	49	0.337931	0.0163062	GO:0009893	GO:BP	positive regulation of metabolic process	21209	4264	GO:0019222
query_1	TRUE	0.00384184	3005	145	49	0.337931	0.0163062	GO:0009893	GO:BP	positive regulation of metabolic process	21209	4264	GO:0048518
query_1	TRUE	0.00464897	194	90	9	0.1	0.0463918	GO:0022409	GO:BP	positive regulation of cell-cell adhesion	21209	7654	GO:0022407
query_1	TRUE	0.00464897	194	90	9	0.1	0.0463918	GO:0022409	GO:BP	positive regulation of cell-cell adhesion	21209	7654	GO:0045785
query_1	TRUE	0.00464897	194	90	9	0.1	0.0463918	GO:0022409	GO:BP	positive regulation of cell-cell adhesion	21209	7654	GO:0098609
query_1	TRUE	0.00536847	265	98	10	0.102041	0.0377358	GO:1901214	GO:BP	regulation of neuron death	21209	24747	GO:0010941
query_1	TRUE	0.00536847	265	98	10	0.102041	0.0377358	GO:1901214	GO:BP	regulation of neuron death	21209	24747	GO:0070997
query_1	TRUE	0.0053795	5682	99	59	0.59596	0.0103837	GO:0051716	GO:BP	cellular response to stimulus	21209	16399	GO:0009987
query_1	TRUE	0.0053795	5682	99	59	0.59596	0.0103837	GO:0051716	GO:BP	cellular response to stimulus	21209	16399	GO:0050896
query_1	TRUE	0.00560255	948	108	20	0.185185	0.021097	GO:0045944	GO:BP	positive regulation of transcription by RNA polymerase II	21209	13943	GO:0006357
query_1	TRUE	0.00560255	948	108	20	0.185185	0.021097	GO:0045944	GO:BP	positive regulation of transcription by RNA polymerase II	21209	13943	GO:0006366
query_1	TRUE	0.00560255	948	108	20	0.185185	0.021097	GO:0045944	GO:BP	positive regulation of transcription by RNA polymerase II	21209	13943	GO:0045893
query_1	TRUE	0.00606913	134	124	8	0.0645161	0.0597015	GO:0051092	GO:BP	positive regulation of NF-kappaB transcription factor activity	21209	15904	GO:0051091
query_1	TRUE	0.00673412	109	181	9	0.0497238	0.0825688	GO:0006334	GO:BP	nucleosome assembly	21209	2379	GO:0031497
query_1	TRUE	0.00673412	109	181	9	0.0497238	0.0825688	GO:0006334	GO:BP	nucleosome assembly	21209	2379	GO:0034728
query_1	TRUE	0.00673412	109	181	9	0.0497238	0.0825688	GO:0006334	GO:BP	nucleosome assembly	21209	2379	GO:0065004
query_1	TRUE	0.00674871	2548	114	37	0.324561	0.0145212	GO:0009966	GO:BP	regulation of signal transduction	21209	4317	GO:0007165
query_1	TRUE	0.00674871	2548	114	37	0.324561	0.0145212	GO:0009966	GO:BP	regulation of signal transduction	21209	4317	GO:0010646
query_1	TRUE	0.00674871	2548	114	37	0.324561	0.0145212	GO:0009966	GO:BP	regulation of signal transduction	21209	4317	GO:0023051
query_1	TRUE	0.00674871	2548	114	37	0.324561	0.0145212	GO:0009966	GO:BP	regulation of signal transduction	21209	4317	GO:0048583
query_1	TRUE	0.00695879	709	181	23	0.127072	0.0324401	GO:0030097	GO:BP	hemopoiesis	21209	7774	GO:0048534
query_1	TRUE	0.00701826	39	14	3	0.214286	0.0769231	GO:2001239	GO:BP	regulation of extrinsic apoptotic signaling pathway in absence of ligand	21209	30700	GO:0097192
query_1	TRUE	0.00701826	39	14	3	0.214286	0.0769231	GO:2001239	GO:BP	regulation of extrinsic apoptotic signaling pathway in absence of ligand	21209	30700	GO:2001236
query_1	TRUE	0.00713947	45	124	6	0.0483871	0.133333	GO:0042108	GO:BP	positive regulation of cytokine biosynthetic process	21209	11660	GO:0001819
query_1	TRUE	0.00713947	45	124	6	0.0483871	0.133333	GO:0042108	GO:BP	positive regulation of cytokine biosynthetic process	21209	11660	GO:0010557
query_1	TRUE	0.00713947	45	124	6	0.0483871	0.133333	GO:0042108	GO:BP	positive regulation of cytokine biosynthetic process	21209	11660	GO:0031328
query_1	TRUE	0.00713947	45	124	6	0.0483871	0.133333	GO:0042108	GO:BP	positive regulation of cytokine biosynthetic process	21209	11660	GO:0042035
query_1	TRUE	0.00713947	45	124	6	0.0483871	0.133333	GO:0042108	GO:BP	positive regulation of cytokine biosynthetic process	21209	11660	GO:0042089
query_1	TRUE	0.00713947	45	124	6	0.0483871	0.133333	GO:0042108	GO:BP	positive regulation of cytokine biosynthetic process	21209	11660	GO:0051247
query_1	TRUE	0.00727826	221	124	10	0.0806452	0.0452489	GO:0051091	GO:BP	positive regulation of DNA-binding transcription factor activity	21209	15903	GO:0044093
query_1	TRUE	0.00727826	221	124	10	0.0806452	0.0452489	GO:0051091	GO:BP	positive regulation of DNA-binding transcription factor activity	21209	15903	GO:0048518
query_1	TRUE	0.00727826	221	124	10	0.0806452	0.0452489	GO:0051091	GO:BP	positive regulation of DNA-binding transcription factor activity	21209	15903	GO:0051090
query_1	TRUE	0.00748323	28	14	3	0.214286	0.107143	GO:0002673	GO:BP	regulation of acute inflammatory response	21209	1343	GO:0002526
query_1	TRUE	0.00748323	28	14	3	0.214286	0.107143	GO:0002673	GO:BP	regulation of acute inflammatory response	21209	1343	GO:0050727
query_1	TRUE	0.00750538	14	123	4	0.0325203	0.285714	GO:0043011	GO:BP	myeloid dendritic cell differentiation	21209	12242	GO:0001773
query_1	TRUE	0.00750538	14	123	4	0.0325203	0.285714	GO:0043011	GO:BP	myeloid dendritic cell differentiation	21209	12242	GO:0002573
query_1	TRUE	0.00750538	14	123	4	0.0325203	0.285714	GO:0043011	GO:BP	myeloid dendritic cell differentiation	21209	12242	GO:0097028
query_1	TRUE	0.0081295	152	105	8	0.0761905	0.0526316	GO:0038061	GO:BP	NIK/NF-kappaB signaling	21209	11273	GO:0035556
query_1	TRUE	0.00816269	146	181	10	0.0552486	0.0684932	GO:0034728	GO:BP	nucleosome organization	21209	10117	GO:0006325
query_1	TRUE	0.00816269	146	181	10	0.0552486	0.0684932	GO:0034728	GO:BP	nucleosome organization	21209	10117	GO:0071824
query_1	TRUE	0.00851858	91	16	4	0.25	0.043956	GO:0050729	GO:BP	positive regulation of inflammatory response	21209	15606	GO:0006954
query_1	TRUE	0.00851858	91	16	4	0.25	0.043956	GO:0050729	GO:BP	positive regulation of inflammatory response	21209	15606	GO:0031349
query_1	TRUE	0.00851858	91	16	4	0.25	0.043956	GO:0050729	GO:BP	positive regulation of inflammatory response	21209	15606	GO:0032103
query_1	TRUE	0.00851858	91	16	4	0.25	0.043956	GO:0050729	GO:BP	positive regulation of inflammatory response	21209	15606	GO:0050727
query_1	TRUE	0.00887705	94	18	4	0.222222	0.0425532	GO:0002687	GO:BP	positive regulation of leukocyte migration	21209	1357	GO:0002684
query_1	TRUE	0.00887705	94	18	4	0.222222	0.0425532	GO:0002687	GO:BP	positive regulation of leukocyte migration	21209	1357	GO:0002685
query_1	TRUE	0.00887705	94	18	4	0.222222	0.0425532	GO:0002687	GO:BP	positive regulation of leukocyte migration	21209	1357	GO:0030335
query_1	TRUE	0.00887705	94	18	4	0.222222	0.0425532	GO:0002687	GO:BP	positive regulation of leukocyte migration	21209	1357	GO:0050900
query_1	TRUE	0.00915957	1898	114	28	0.245614	0.0147524	GO:0033554	GO:BP	cellular response to stress	21209	9603	GO:0006950
query_1	TRUE	0.00915957	1898	114	28	0.245614	0.0147524	GO:0033554	GO:BP	cellular response to stress	21209	9603	GO:0051716
query_1	TRUE	0.00934915	4444	114	53	0.464912	0.0119262	GO:0048519	GO:BP	negative regulation of biological process	21209	15140	GO:0008150
query_1	TRUE	0.00934915	4444	114	53	0.464912	0.0119262	GO:0048519	GO:BP	negative regulation of biological process	21209	15140	GO:0050789
query_1	TRUE	0.00941178	6816	100	67	0.67	0.00982981	GO:0050896	GO:BP	response to stimulus	21209	15742	GO:0008150
query_1	TRUE	0.009882	152	181	10	0.0552486	0.0657895	GO:0006333	GO:BP	chromatin assembly or disassembly	21209	2378	GO:0006325
query_1	TRUE	0.0104689	12	58	3	0.0517241	0.25	GO:0070431	GO:BP	nucleotide-binding oligomerization domain containing 2 signaling pathway	21209	19200	GO:0070423
query_1	TRUE	0.011183	5087	146	70	0.479452	0.0137606	GO:0060255	GO:BP	regulation of macromolecule metabolic process	21209	17386	GO:0019222
query_1	TRUE	0.011183	5087	146	70	0.479452	0.0137606	GO:0060255	GO:BP	regulation of macromolecule metabolic process	21209	17386	GO:0043170
query_1	TRUE	0.0116664	43	90	5	0.0555556	0.116279	GO:2000514	GO:BP	regulation of CD4-positive, alpha-beta T cell activation	21209	30008	GO:0035710
query_1	TRUE	0.0116664	43	90	5	0.0555556	0.116279	GO:2000514	GO:BP	regulation of CD4-positive, alpha-beta T cell activation	21209	30008	GO:0046634
query_1	TRUE	0.0117554	161	90	8	0.0888889	0.0496894	GO:1903039	GO:BP	positive regulation of leukocyte cell-cell adhesion	21209	26385	GO:0007159
query_1	TRUE	0.0117554	161	90	8	0.0888889	0.0496894	GO:1903039	GO:BP	positive regulation of leukocyte cell-cell adhesion	21209	26385	GO:0022409
query_1	TRUE	0.0117554	161	90	8	0.0888889	0.0496894	GO:1903039	GO:BP	positive regulation of leukocyte cell-cell adhesion	21209	26385	GO:1903037
query_1	TRUE	0.0122271	679	113	18	0.159292	0.0265096	GO:0045087	GO:BP	innate immune response	21209	13312	GO:0006955
query_1	TRUE	0.0122271	679	113	18	0.159292	0.0265096	GO:0045087	GO:BP	innate immune response	21209	13312	GO:0098542
query_1	TRUE	0.012268	98	61	6	0.0983607	0.0612245	GO:0032675	GO:BP	regulation of interleukin-6 production	21209	9005	GO:0001817
query_1	TRUE	0.012268	98	61	6	0.0983607	0.0612245	GO:0032675	GO:BP	regulation of interleukin-6 production	21209	9005	GO:0032635
query_1	TRUE	0.0124835	116	98	7	0.0714286	0.0603448	GO:1902107	GO:BP	positive regulation of leukocyte differentiation	21209	25572	GO:0002521
query_1	TRUE	0.0124835	116	98	7	0.0714286	0.0603448	GO:1902107	GO:BP	positive regulation of leukocyte differentiation	21209	25572	GO:0045597
query_1	TRUE	0.0124835	116	98	7	0.0714286	0.0603448	GO:1902107	GO:BP	positive regulation of leukocyte differentiation	21209	25572	GO:1902105
query_1	TRUE	0.0124835	116	98	7	0.0714286	0.0603448	GO:1902107	GO:BP	positive regulation of leukocyte differentiation	21209	25572	GO:1903708
query_1	TRUE	0.0131691	101	105	7	0.0666667	0.0693069	GO:0046631	GO:BP	alpha-beta T cell activation	21209	14539	GO:0042110
query_1	TRUE	0.0135954	365	15	5	0.333333	0.0136986	GO:2001233	GO:BP	regulation of apoptotic signaling pathway	21209	30694	GO:0009966
query_1	TRUE	0.0135954	365	15	5	0.333333	0.0136986	GO:2001233	GO:BP	regulation of apoptotic signaling pathway	21209	30694	GO:0042981
query_1	TRUE	0.0135954	365	15	5	0.333333	0.0136986	GO:2001233	GO:BP	regulation of apoptotic signaling pathway	21209	30694	GO:0097190
query_1	TRUE	0.013692	45	90	5	0.0555556	0.111111	GO:0046637	GO:BP	regulation of alpha-beta T cell differentiation	21209	14545	GO:0045580
query_1	TRUE	0.013692	45	90	5	0.0555556	0.111111	GO:0046637	GO:BP	regulation of alpha-beta T cell differentiation	21209	14545	GO:0046632
query_1	TRUE	0.013692	45	90	5	0.0555556	0.111111	GO:0046637	GO:BP	regulation of alpha-beta T cell differentiation	21209	14545	GO:0046634
query_1	TRUE	0.0137051	45	61	5	0.0819672	0.111111	GO:0032651	GO:BP	regulation of interleukin-1 beta production	21209	8981	GO:0032611
query_1	TRUE	0.0137051	45	61	5	0.0819672	0.111111	GO:0032651	GO:BP	regulation of interleukin-1 beta production	21209	8981	GO:0032652
query_1	TRUE	0.0141605	300	98	10	0.102041	0.0333333	GO:0070997	GO:BP	neuron death	21209	19543	GO:0008219
query_1	TRUE	0.0146843	20	90	4	0.0444444	0.2	GO:0043372	GO:BP	positive regulation of CD4-positive, alpha-beta T cell differentiation	21209	12427	GO:0043367
query_1	TRUE	0.0146843	20	90	4	0.0444444	0.2	GO:0043372	GO:BP	positive regulation of CD4-positive, alpha-beta T cell differentiation	21209	12427	GO:0043370
query_1	TRUE	0.0146843	20	90	4	0.0444444	0.2	GO:0043372	GO:BP	positive regulation of CD4-positive, alpha-beta T cell differentiation	21209	12427	GO:0046638
query_1	TRUE	0.0146843	20	90	4	0.0444444	0.2	GO:0043372	GO:BP	positive regulation of CD4-positive, alpha-beta T cell differentiation	21209	12427	GO:2000516
query_1	TRUE	0.0149882	2836	114	39	0.342105	0.0137518	GO:0010646	GO:BP	regulation of cell communication	21209	4843	GO:0007154
query_1	TRUE	0.0149882	2836	114	39	0.342105	0.0137518	GO:0010646	GO:BP	regulation of cell communication	21209	4843	GO:0050794
query_1	TRUE	0.0151714	104	61	6	0.0983607	0.0576923	GO:0032680	GO:BP	regulation of tumor necrosis factor production	21209	9010	GO:0032640
query_1	TRUE	0.0151714	104	61	6	0.0983607	0.0576923	GO:0032680	GO:BP	regulation of tumor necrosis factor production	21209	9010	GO:1903555
query_1	TRUE	0.0156593	21	133	4	0.0300752	0.190476	GO:0036499	GO:BP	PERK-mediated unfolded protein response	21209	11209	GO:0006984
query_1	TRUE	0.0156593	21	133	4	0.0300752	0.190476	GO:0036499	GO:BP	PERK-mediated unfolded protein response	21209	11209	GO:0030968
query_1	TRUE	0.0160745	237	16	5	0.3125	0.021097	GO:0050727	GO:BP	regulation of inflammatory response	21209	15604	GO:0006954
query_1	TRUE	0.0160745	237	16	5	0.3125	0.021097	GO:0050727	GO:BP	regulation of inflammatory response	21209	15604	GO:0031347
query_1	TRUE	0.0160745	237	16	5	0.3125	0.021097	GO:0050727	GO:BP	regulation of inflammatory response	21209	15604	GO:0032101
query_1	TRUE	0.0164758	146	76	7	0.0921053	0.0479452	GO:0002685	GO:BP	regulation of leukocyte migration	21209	1355	GO:0002682
query_1	TRUE	0.0164758	146	76	7	0.0921053	0.0479452	GO:0002685	GO:BP	regulation of leukocyte migration	21209	1355	GO:0030334
query_1	TRUE	0.0164758	146	76	7	0.0921053	0.0479452	GO:0002685	GO:BP	regulation of leukocyte migration	21209	1355	GO:0050900
query_1	TRUE	0.0166653	3914	114	48	0.421053	0.0122637	GO:0048523	GO:BP	negative regulation of cellular process	21209	15144	GO:0009987
query_1	TRUE	0.0166653	3914	114	48	0.421053	0.0122637	GO:0048523	GO:BP	negative regulation of cellular process	21209	15144	GO:0048519
query_1	TRUE	0.0166653	3914	114	48	0.421053	0.0122637	GO:0048523	GO:BP	negative regulation of cellular process	21209	15144	GO:0050794
query_1	TRUE	0.0166837	1544	135	29	0.214815	0.0187824	GO:0031399	GO:BP	regulation of protein modification process	21209	8378	GO:0006464
query_1	TRUE	0.0166837	1544	135	29	0.214815	0.0187824	GO:0031399	GO:BP	regulation of protein modification process	21209	8378	GO:0032268
query_1	TRUE	0.0168191	106	61	6	0.0983607	0.0566038	GO:1903555	GO:BP	regulation of tumor necrosis factor superfamily cytokine production	21209	26843	GO:0001817
query_1	TRUE	0.0168191	106	61	6	0.0983607	0.0566038	GO:1903555	GO:BP	regulation of tumor necrosis factor superfamily cytokine production	21209	26843	GO:0071706
query_1	TRUE	0.0173995	105	61	6	0.0983607	0.0571429	GO:0032635	GO:BP	interleukin-6 production	21209	8965	GO:0001816
query_1	TRUE	0.0173995	108	61	6	0.0983607	0.0555556	GO:0032640	GO:BP	tumor necrosis factor production	21209	8970	GO:0071706
query_1	TRUE	0.0177045	226	90	9	0.1	0.039823	GO:1903037	GO:BP	regulation of leukocyte cell-cell adhesion	21209	26383	GO:0007159
query_1	TRUE	0.0177045	226	90	9	0.1	0.039823	GO:1903037	GO:BP	regulation of leukocyte cell-cell adhesion	21209	26383	GO:0022407
query_1	TRUE	0.0183835	30	15	3	0.2	0.1	GO:2000351	GO:BP	regulation of endothelial cell apoptotic process	21209	29851	GO:0072577
query_1	TRUE	0.0183835	30	15	3	0.2	0.1	GO:2000351	GO:BP	regulation of endothelial cell apoptotic process	21209	29851	GO:1904035
query_1	TRUE	0.0184949	5149	146	69	0.472603	0.0134007	GO:0031323	GO:BP	regulation of cellular metabolic process	21209	8336	GO:0019222
query_1	TRUE	0.0184949	5149	146	69	0.472603	0.0134007	GO:0031323	GO:BP	regulation of cellular metabolic process	21209	8336	GO:0044237
query_1	TRUE	0.0184949	5149	146	69	0.472603	0.0134007	GO:0031323	GO:BP	regulation of cellular metabolic process	21209	8336	GO:0050794
query_1	TRUE	0.0187738	35	14	3	0.214286	0.0857143	GO:0002437	GO:BP	inflammatory response to antigenic stimulus	21209	1108	GO:0006954
query_1	TRUE	0.0187738	35	14	3	0.214286	0.0857143	GO:0002437	GO:BP	inflammatory response to antigenic stimulus	21209	1108	GO:0006955
query_1	TRUE	0.0196709	2869	114	39	0.342105	0.0135936	GO:0023051	GO:BP	regulation of signaling	21209	7721	GO:0023052
query_1	TRUE	0.0196709	2869	114	39	0.342105	0.0135936	GO:0023051	GO:BP	regulation of signaling	21209	7721	GO:0050789
query_1	TRUE	0.0199366	119	124	7	0.0564516	0.0588235	GO:0032479	GO:BP	regulation of type I interferon production	21209	8867	GO:0001817
query_1	TRUE	0.0199366	119	124	7	0.0564516	0.0588235	GO:0032479	GO:BP	regulation of type I interferon production	21209	8867	GO:0032606
query_1	TRUE	0.0205482	3343	114	44	0.385965	0.0131618	GO:0048583	GO:BP	regulation of response to stimulus	21209	15194	GO:0050789
query_1	TRUE	0.0205482	3343	114	44	0.385965	0.0131618	GO:0048583	GO:BP	regulation of response to stimulus	21209	15194	GO:0050896
query_1	TRUE	0.0205502	111	61	6	0.0983607	0.0540541	GO:0071706	GO:BP	tumor necrosis factor superfamily cytokine production	21209	20044	GO:0001816
query_1	TRUE	0.0217278	245	181	12	0.0662983	0.0489796	GO:0071824	GO:BP	protein-DNA complex subunit organization	21209	20105	GO:0043933
query_1	TRUE	0.0220666	121	124	7	0.0564516	0.0578512	GO:0032606	GO:BP	type I interferon production	21209	8936	GO:0001816
query_1	TRUE	0.0225832	52	61	5	0.0819672	0.0961538	GO:0032611	GO:BP	interleukin-1 beta production	21209	8941	GO:0032612
query_1	TRUE	0.0232914	315	90	10	0.111111	0.031746	GO:0045785	GO:BP	positive regulation of cell adhesion	21209	13801	GO:0007155
query_1	TRUE	0.0232914	315	90	10	0.111111	0.031746	GO:0045785	GO:BP	positive regulation of cell adhesion	21209	13801	GO:0030155
query_1	TRUE	0.0232914	315	90	10	0.111111	0.031746	GO:0045785	GO:BP	positive regulation of cell adhesion	21209	13801	GO:0048518
query_1	TRUE	0.0234158	34	15	3	0.2	0.0882353	GO:0072577	GO:BP	endothelial cell apoptotic process	21209	20731	GO:1904019
query_1	TRUE	0.0237285	2	75	2	0.0266667	1	GO:0002268	GO:BP	follicular dendritic cell differentiation	21209	939	GO:0002266
query_1	TRUE	0.0237285	2	75	2	0.0266667	1	GO:0002268	GO:BP	follicular dendritic cell differentiation	21209	939	GO:0030154
query_1	TRUE	0.0240221	166	181	10	0.0552486	0.060241	GO:0006323	GO:BP	DNA packaging	21209	2370	GO:0071103
query_1	TRUE	0.0252704	312	90	10	0.111111	0.0320513	GO:0022407	GO:BP	regulation of cell-cell adhesion	21209	7652	GO:0030155
query_1	TRUE	0.0252704	312	90	10	0.111111	0.0320513	GO:0022407	GO:BP	regulation of cell-cell adhesion	21209	7652	GO:0098609
query_1	TRUE	0.0253217	886	143	22	0.153846	0.0248307	GO:0010562	GO:BP	positive regulation of phosphorus metabolic process	21209	4765	GO:0006793
query_1	TRUE	0.0253217	886	143	22	0.153846	0.0248307	GO:0010562	GO:BP	positive regulation of phosphorus metabolic process	21209	4765	GO:0031325
query_1	TRUE	0.0253217	886	143	22	0.153846	0.0248307	GO:0010562	GO:BP	positive regulation of phosphorus metabolic process	21209	4765	GO:0051174
query_1	TRUE	0.0253217	886	143	22	0.153846	0.0248307	GO:0045937	GO:BP	positive regulation of phosphate metabolic process	21209	13937	GO:0006796
query_1	TRUE	0.0253217	886	143	22	0.153846	0.0248307	GO:0045937	GO:BP	positive regulation of phosphate metabolic process	21209	13937	GO:0010562
query_1	TRUE	0.0253217	886	143	22	0.153846	0.0248307	GO:0045937	GO:BP	positive regulation of phosphate metabolic process	21209	13937	GO:0019220
query_1	TRUE	0.0263123	207	181	11	0.0607735	0.0531401	GO:0065004	GO:BP	protein-DNA complex assembly	21209	18951	GO:0034622
query_1	TRUE	0.0263123	207	181	11	0.0607735	0.0531401	GO:0065004	GO:BP	protein-DNA complex assembly	21209	18951	GO:0071824
query_1	TRUE	0.0276048	24	90	4	0.0444444	0.166667	GO:0045622	GO:BP	regulation of T-helper cell differentiation	21209	13644	GO:0002697
query_1	TRUE	0.0276048	24	90	4	0.0444444	0.166667	GO:0045622	GO:BP	regulation of T-helper cell differentiation	21209	13644	GO:0042093
query_1	TRUE	0.0276048	24	90	4	0.0444444	0.166667	GO:0045622	GO:BP	regulation of T-helper cell differentiation	21209	13644	GO:0043370
query_1	TRUE	0.0276048	24	90	4	0.0444444	0.166667	GO:0045622	GO:BP	regulation of T-helper cell differentiation	21209	13644	GO:0050776
query_1	TRUE	0.0284155	3670	144	57	0.395833	0.0155313	GO:0048731	GO:BP	system development	21209	15330	GO:0007275
query_1	TRUE	0.0284155	3670	144	57	0.395833	0.0155313	GO:0048731	GO:BP	system development	21209	15330	GO:0048856
query_1	TRUE	0.0289096	64	14	3	0.214286	0.046875	GO:0097192	GO:BP	extrinsic apoptotic signaling pathway in absence of ligand	21209	22161	GO:0038034
query_1	TRUE	0.0289096	64	14	3	0.214286	0.046875	GO:0097192	GO:BP	extrinsic apoptotic signaling pathway in absence of ligand	21209	22161	GO:0097191
query_1	TRUE	0.0289096	64	14	3	0.214286	0.046875	GO:0038034	GO:BP	signal transduction in absence of ligand	21209	11264	GO:0007165
query_1	TRUE	0.0293103	147	39	5	0.128205	0.0340136	GO:0033209	GO:BP	tumor necrosis factor-mediated signaling pathway	21209	9381	GO:0019221
query_1	TRUE	0.0293103	147	39	5	0.128205	0.0340136	GO:0033209	GO:BP	tumor necrosis factor-mediated signaling pathway	21209	9381	GO:0071356
query_1	TRUE	0.0297436	55	61	5	0.0819672	0.0909091	GO:0032652	GO:BP	regulation of interleukin-1 production	21209	8982	GO:0001817
query_1	TRUE	0.0297436	55	61	5	0.0819672	0.0909091	GO:0032652	GO:BP	regulation of interleukin-1 production	21209	8982	GO:0032612
query_1	TRUE	0.0309549	24	90	4	0.0444444	0.166667	GO:2000516	GO:BP	positive regulation of CD4-positive, alpha-beta T cell activation	21209	30010	GO:0035710
query_1	TRUE	0.0309549	24	90	4	0.0444444	0.166667	GO:2000516	GO:BP	positive regulation of CD4-positive, alpha-beta T cell activation	21209	30010	GO:0046635
query_1	TRUE	0.0309549	24	90	4	0.0444444	0.166667	GO:2000516	GO:BP	positive regulation of CD4-positive, alpha-beta T cell activation	21209	30010	GO:2000514
query_1	TRUE	0.0313618	28	27	3	0.111111	0.107143	GO:0043114	GO:BP	regulation of vascular permeability	21209	12307	GO:0003018
query_1	TRUE	0.0313618	28	27	3	0.111111	0.107143	GO:0043114	GO:BP	regulation of vascular permeability	21209	12307	GO:0008015
query_1	TRUE	0.0313618	28	27	3	0.111111	0.107143	GO:0043114	GO:BP	regulation of vascular permeability	21209	12307	GO:0065008
query_1	TRUE	0.0322297	5	15	2	0.133333	0.4	GO:0002676	GO:BP	regulation of chronic inflammatory response	21209	1346	GO:0002544
query_1	TRUE	0.0322297	5	15	2	0.133333	0.4	GO:0002676	GO:BP	regulation of chronic inflammatory response	21209	1346	GO:0050727
query_1	TRUE	0.0341692	96	67	5	0.0746269	0.0520833	GO:0070498	GO:BP	interleukin-1-mediated signaling pathway	21209	19240	GO:0019221
query_1	TRUE	0.0341692	96	67	5	0.0746269	0.0520833	GO:0070498	GO:BP	interleukin-1-mediated signaling pathway	21209	19240	GO:0071347
query_1	TRUE	0.0343255	38	58	4	0.0689655	0.105263	GO:0032663	GO:BP	regulation of interleukin-2 production	21209	8993	GO:0001817
query_1	TRUE	0.0343255	38	58	4	0.0689655	0.105263	GO:0032663	GO:BP	regulation of interleukin-2 production	21209	8993	GO:0032623
query_1	TRUE	0.03491	7	14	2	0.142857	0.285714	GO:0001660	GO:BP	fever generation	21209	500	GO:0006953
query_1	TRUE	0.03491	7	14	2	0.142857	0.285714	GO:0001660	GO:BP	fever generation	21209	500	GO:0031649
query_1	TRUE	0.0360451	13	75	3	0.04	0.230769	GO:0002467	GO:BP	germinal center formation	21209	1138	GO:0002460
query_1	TRUE	0.0360451	13	75	3	0.04	0.230769	GO:0002467	GO:BP	germinal center formation	21209	1138	GO:0048646
query_1	TRUE	0.0383474	56	76	5	0.0657895	0.0892857	GO:0071674	GO:BP	mononuclear cell migration	21209	20017	GO:0050900
query_1	TRUE	0.0392841	254	90	9	0.1	0.0354331	GO:0007159	GO:BP	leukocyte cell-cell adhesion	21209	3104	GO:0098609
query_1	TRUE	0.0409136	47	127	5	0.0393701	0.106383	GO:0002931	GO:BP	response to ischemia	21209	1599	GO:0006950
query_1	TRUE	0.041165	19	58	3	0.0517241	0.157895	GO:0032495	GO:BP	response to muramyl dipeptide	21209	8883	GO:0042493
query_1	TRUE	0.041165	19	58	3	0.0517241	0.157895	GO:0032495	GO:BP	response to muramyl dipeptide	21209	8883	GO:1901652
query_1	TRUE	0.0420565	162	124	8	0.0645161	0.0493827	GO:0002221	GO:BP	pattern recognition receptor signaling pathway	21209	894	GO:0002758
query_1	TRUE	0.0426517	9	14	2	0.142857	0.222222	GO:0071803	GO:BP	positive regulation of podosome assembly	21209	20095	GO:0031334
query_1	TRUE	0.0426517	9	14	2	0.142857	0.222222	GO:0071803	GO:BP	positive regulation of podosome assembly	21209	20095	GO:0071800
query_1	TRUE	0.0426517	9	14	2	0.142857	0.222222	GO:0071803	GO:BP	positive regulation of podosome assembly	21209	20095	GO:0071801
query_1	TRUE	0.0426517	9	14	2	0.142857	0.222222	GO:0071803	GO:BP	positive regulation of podosome assembly	21209	20095	GO:1902117
query_1	TRUE	0.043973	18	123	4	0.0325203	0.222222	GO:0001773	GO:BP	myeloid dendritic cell activation	21209	566	GO:0002274
query_1	TRUE	0.0451316	4106	144	61	0.423611	0.0148563	GO:0007275	GO:BP	multicellular organism development	21209	3211	GO:0032501
query_1	TRUE	0.0451316	4106	144	61	0.423611	0.0148563	GO:0007275	GO:BP	multicellular organism development	21209	3211	GO:0048856
query_1	TRUE	0.0462452	1181	113	23	0.20354	0.019475	GO:0002682	GO:BP	regulation of immune system process	21209	1352	GO:0002376
query_1	TRUE	0.0462452	1181	113	23	0.20354	0.019475	GO:0002682	GO:BP	regulation of immune system process	21209	1352	GO:0050789
query_1	TRUE	0.0469263	325	95	10	0.105263	0.0307692	GO:0052548	GO:BP	regulation of endopeptidase activity	21209	17011	GO:0052547
query_1	TRUE	0.047361	63	61	5	0.0819672	0.0793651	GO:0032612	GO:BP	interleukin-1 production	21209	8942	GO:0001816
query_1	TRUE	0.0477992	1130	18	8	0.444444	0.00707965	GO:0016477	GO:BP	cell migration	21209	5878	GO:0048870
query_1	TRUE	0.0484003	343	105	11	0.104762	0.03207	GO:0042110	GO:BP	T cell activation	21209	11662	GO:0046649
query_1	TRUE	1.74795e-08	7	105	5	0.047619	0.714286	GO:0033256	GO:CC	I-kappaB/NF-kappaB complex	21209	1657	GO:0005622
query_1	TRUE	1.74795e-08	7	105	5	0.047619	0.714286	GO:0033256	GO:CC	I-kappaB/NF-kappaB complex	21209	1657	GO:0032991
query_1	TRUE	0.00383193	2	75	2	0.0266667	1	GO:0033257	GO:CC	Bcl3/NF-kappaB2 complex	21209	1658	GO:0033256
query_1	TRUE	0.00688648	2460	15	10	0.666667	0.00406504	GO:0005615	GO:CC	extracellular space	21209	293	GO:0005576
query_1	TRUE	0.00688648	2460	15	10	0.666667	0.00406504	GO:0005615	GO:CC	extracellular space	21209	293	GO:0110165
query_1	TRUE	0.023291	919	195	26	0.133333	0.0282916	GO:0000785	GO:CC	chromatin	21209	111	GO:0005694
query_1	TRUE	0.023291	919	195	26	0.133333	0.0282916	GO:0000785	GO:CC	chromatin	21209	111	GO:0110165
query_1	TRUE	0.0238564	77	192	7	0.0364583	0.0909091	GO:0000786	GO:CC	nucleosome	21209	112	GO:0000785
query_1	TRUE	0.0238564	77	192	7	0.0364583	0.0909091	GO:0000786	GO:CC	nucleosome	21209	112	GO:0032993
query_1	TRUE	0.0238564	77	192	7	0.0364583	0.0909091	GO:0000786	GO:CC	nucleosome	21209	112	GO:0044815
query_1	TRUE	0.0367057	85	192	7	0.0364583	0.0823529	GO:0044815	GO:CC	DNA packaging complex	21209	2442	GO:0032991
query_1	TRUE	2.17467e-11	110	76	14	0.184211	0.127273	GO:0005125	GO:MF	cytokine activity	21209	1652	GO:0048018
query_1	TRUE	4.28688e-09	26	76	8	0.105263	0.307692	GO:0008009	GO:MF	chemokine activity	21209	1949	GO:0005125
query_1	TRUE	4.28688e-09	26	76	8	0.105263	0.307692	GO:0008009	GO:MF	chemokine activity	21209	1949	GO:0042379
query_1	TRUE	4.56596e-09	14	61	6	0.0983607	0.428571	GO:0045236	GO:MF	CXCR chemokine receptor binding	21209	7252	GO:0042379
query_1	TRUE	5.60108e-09	167	76	13	0.171053	0.0778443	GO:0005126	GO:MF	cytokine receptor binding	21209	1653	GO:0005102
query_1	TRUE	3.76513e-08	261	18	9	0.5	0.0344828	GO:0048018	GO:MF	receptor ligand activity	21209	8456	GO:0005102
query_1	TRUE	3.76513e-08	261	18	9	0.5	0.0344828	GO:0048018	GO:MF	receptor ligand activity	21209	8456	GO:0030546
query_1	TRUE	4.19877e-08	266	18	9	0.5	0.0338346	GO:0030546	GO:MF	signaling receptor activator activity	21209	4928	GO:0030545
query_1	TRUE	8.45136e-08	38	76	8	0.105263	0.210526	GO:0042379	GO:MF	chemokine receptor binding	21209	6715	GO:0001664
query_1	TRUE	8.45136e-08	38	76	8	0.105263	0.210526	GO:0042379	GO:MF	chemokine receptor binding	21209	6715	GO:0005126
query_1	TRUE	8.82924e-08	283	18	9	0.5	0.0318021	GO:0030545	GO:MF	receptor regulator activity	21209	4927	GO:0098772
query_1	TRUE	7.70638e-05	1117	14	9	0.642857	0.0080573	GO:0005102	GO:MF	signaling receptor binding	21209	1633	GO:0005515
query_1	TRUE	0.00126107	299	108	12	0.111111	0.0401338	GO:0001228	GO:MF	DNA-binding transcription activator activity, RNA polymerase II-specific	21209	258	GO:0000981
query_1	TRUE	0.00126107	299	108	12	0.111111	0.0401338	GO:0001228	GO:MF	DNA-binding transcription activator activity, RNA polymerase II-specific	21209	258	GO:0001216
query_1	TRUE	0.00135397	302	108	12	0.111111	0.0397351	GO:0001216	GO:MF	DNA-binding transcription activator activity	21209	249	GO:0003700
query_1	TRUE	0.00183615	188	18	5	0.277778	0.0265957	GO:0001664	GO:MF	G protein-coupled receptor binding	21209	324	GO:0005102
query_1	TRUE	0.00335807	1385	14	8	0.571429	0.00577617	GO:0098772	GO:MF	molecular function regulator	21209	10518	GO:0003674
query_1	TRUE	0.00671772	443	123	14	0.113821	0.0316027	GO:0000978	GO:MF	RNA polymerase II cis-regulatory region sequence-specific DNA binding	21209	130	GO:0000977
query_1	TRUE	0.00671772	443	123	14	0.113821	0.0316027	GO:0000978	GO:MF	RNA polymerase II cis-regulatory region sequence-specific DNA binding	21209	130	GO:0000987
query_1	TRUE	0.00890551	10489	146	112	0.767123	0.0106779	GO:0005515	GO:MF	protein binding	21209	1906	GO:0005488
query_1	TRUE	0.0107159	464	123	14	0.113821	0.0301724	GO:0000987	GO:MF	cis-regulatory region sequence-specific DNA binding	21209	136	GO:0000976
query_1	TRUE	0.0107159	464	123	14	0.113821	0.0301724	GO:0000987	GO:MF	cis-regulatory region sequence-specific DNA binding	21209	136	GO:0035326
query_1	TRUE	0.0118935	470	123	14	0.113821	0.0297872	GO:0035326	GO:MF	cis-regulatory region binding	21209	6353	GO:0044212
query_1	TRUE	0.0140032	3	61	2	0.0327869	0.666667	GO:0005153	GO:MF	interleukin-8 receptor binding	21209	1680	GO:0045236
query_1	TRUE	0.0361571	592	108	14	0.12963	0.0236486	GO:0000977	GO:MF	RNA polymerase II regulatory region sequence-specific DNA binding	21209	129	GO:0000976
query_1	TRUE	0.0361571	592	108	14	0.12963	0.0236486	GO:0000977	GO:MF	RNA polymerase II regulatory region sequence-specific DNA binding	21209	129	GO:0001012
query_1	TRUE	0.0396383	599	108	14	0.12963	0.0233723	GO:0001012	GO:MF	RNA polymerase II regulatory region DNA binding	21209	154	GO:0044212

## Sheet: Shared_respo
ensembl_gene_id	logfc	hgnc_symbol	short_description	set
ENSG00000124391	4.19327	IL17C	interleukin 17C	all_significant
ENSG00000115008	2.74478	IL1A	interleukin 1 alpha	all_significant
ENSG00000253522	2.11667	MIR3142HG	MIR3142 host gene	all_significant
ENSG00000164400	2.08831	CSF2	colony stimulating factor 2	all_significant
ENSG00000163739	1.93233	CXCL1	C-X-C motif chemokine ligand 1	all_significant
ENSG00000090339	1.74785	ICAM1	intercellular adhesion molecule 1	all_significant
ENSG00000081041	1.69699	CXCL2	C-X-C motif chemokine ligand 2	all_significant
ENSG00000259522	1.68211		novel protein	pairwise_significant
ENSG00000198535	1.64358	C2CD4A	C2 calcium dependent domain containing 4A	all_significant
ENSG00000115009	1.54326	CCL20	C-C motif chemokine ligand 20	all_significant
ENSG00000205502	1.50586	C2CD4B	C2 calcium dependent domain containing 4B	all_significant
ENSG00000163734	1.45589	CXCL3	C-X-C motif chemokine ligand 3	all_significant
ENSG00000261618	1.35747	LINC02605	long intergenic non-protein coding RNA 2605	all_significant
ENSG00000232810	1.34224	TNF	tumor necrosis factor	all_significant
ENSG00000118503	1.26733	TNFAIP3	TNF alpha induced protein 3	all_significant
ENSG00000100906	1.21573	NFKBIA	NFKB inhibitor alpha	all_significant
ENSG00000267607	1.18819		novel transcript, antisense to ICAM4 and ICAM1	pairwise_significant
ENSG00000169429	1.17441	CXCL8	C-X-C motif chemokine ligand 8	all_significant
ENSG00000186825	1.07665	C2orf27B	chromosome 2 open reading frame 27B	pairwise_significant
ENSG00000130477	1.07064	UNC13A	unc-13 homolog A	pairwise_significant
ENSG00000112149	1.05605	CD83	CD83 molecule	all_significant
ENSG00000249624	1.04881		novel protein	pairwise_significant
ENSG00000166396	1.03871	SERPINB7	serpin family B member 7	pairwise_significant
ENSG00000145365	0.9929	TIFA	TRAF interacting protein with forkhead associated domain	all_significant
ENSG00000274776	0.988188		novel transcript	pairwise_significant
ENSG00000140519	0.962016	RHCG	Rh family C glycoprotein	pairwise_significant
ENSG00000169418	0.927571	NPR1	natriuretic peptide receptor 1	pairwise_significant
ENSG00000272666	0.919311		novel transcript	pairwise_significant
ENSG00000240471	0.90659	PHBP8	prohibitin pseudogene 8	pairwise_significant
ENSG00000232233	0.903309	LINC02043	long intergenic non-protein coding RNA 2043	pairwise_significant
ENSG00000267645	0.883861		novel protein, POLR2J2-UPK3BL readthrough	all_significant
ENSG00000169248	0.857953	CXCL11	C-X-C motif chemokine ligand 11	pairwise_significant
ENSG00000272800	0.855274		novel transcript	pairwise_significant
ENSG00000049249	0.840956	TNFRSF9	TNF receptor superfamily member 9	pairwise_significant
ENSG00000261829	0.839451		novel transcript	all_significant
ENSG00000163121	0.835286	NEURL3	neuralized E3 ubiquitin protein ligase 3	all_significant
ENSG00000189325	0.8273	BNIP5	BCL2 interacting protein 5	all_significant
ENSG00000272505	0.752179		novel transcript	pairwise_significant
ENSG00000023445	0.723476	BIRC3	baculoviral IAP repeat containing 3	all_significant
ENSG00000276007	0.721497		novel transcript, antisense WWOX	pairwise_significant
ENSG00000163874	0.693247	ZC3H12A	zinc finger CCCH-type containing 12A	all_significant
ENSG00000159200	0.675734	RCAN1	regulator of calcineurin 1	all_significant
ENSG00000112984	0.675423	KIF20A	kinesin family member 20A	pairwise_significant
ENSG00000135604	0.672369	STX11	syntaxin 11	pairwise_significant
ENSG00000269906	0.622799		novel transcript, sense intronic to SAV1	all_significant
ENSG00000172602	0.615544	RND1	Rho family GTPase 1	pairwise_significant
ENSG00000196136	0.606256	SERPINA3	serpin family A member 3	pairwise_significant
ENSG00000166896	0.606129	ATP23	ATP23 metallopeptidase and ATP synthase assembly factor homolog	all_significant
ENSG00000137331	0.598442	IER3	immediate early response 3	all_significant
ENSG00000151014	0.596335	NOCT	nocturnin	pairwise_significant
ENSG00000185022	0.575395	MAFF	MAF bZIP transcription factor F	all_significant
ENSG00000214050	0.54624	FBXO16	F-box protein 16	pairwise_significant
ENSG00000146278	0.540187	PNRC1	proline rich nuclear receptor coactivator 1	all_significant
ENSG00000105327	0.534422	BBC3	BCL2 binding component 3	all_significant
ENSG00000069399	0.529945	BCL3	BCL3 transcription coactivator	all_significant
ENSG00000188015	0.522696	S100A3	S100 calcium binding protein A3	pairwise_significant
ENSG00000120738	0.511262	EGR1	early growth response 1	all_significant
ENSG00000104312	0.508224	RIPK2	receptor interacting serine/threonine kinase 2	all_significant
ENSG00000287306	0.505469		novel transcript	pairwise_significant
ENSG00000158402	0.499793	CDC25C	cell division cycle 25C	pairwise_significant
ENSG00000006210	0.47879	CX3CL1	C-X3-C motif chemokine ligand 1	all_significant
ENSG00000266903	0.472281		novel transcript, antisense to CEACAM16, CEACAM19, PVR & IGSF23	pairwise_significant
ENSG00000118513	0.467417	MYB	MYB proto-oncogene, transcription factor	all_significant
ENSG00000185215	0.461787	TNFAIP2	TNF alpha induced protein 2	all_significant
ENSG00000126561	0.459429	STAT5A	signal transducer and activator of transcription 5A	all_significant
ENSG00000257027	0.457476		novel transcript	pairwise_significant
ENSG00000107968	0.448335	MAP3K8	mitogen-activated protein kinase kinase kinase 8	all_significant
ENSG00000221869	0.448095	CEBPD	CCAAT enhancer binding protein delta	all_significant
ENSG00000184371	0.441296	CSF1	colony stimulating factor 1	pairwise_significant
ENSG00000141682	0.432997	PMAIP1	phorbol-12-myristate-13-acetate-induced protein 1	all_significant
ENSG00000227507	0.429515	LTB	lymphotoxin beta	all_significant
ENSG00000268061	0.414236	NAPA-AS1	NAPA antisense RNA 1	pairwise_significant
ENSG00000123358	0.407174	NR4A1	nuclear receptor subfamily 4 group A member 1	all_significant
ENSG00000100526	0.406449	CDKN3	cyclin dependent kinase inhibitor 3	pairwise_significant
ENSG00000077150	0.404419	NFKB2	nuclear factor kappa B subunit 2	pairwise_significant
ENSG00000108691	0.397262	CCL2	C-C motif chemokine ligand 2	pairwise_significant
ENSG00000151748	0.395695	SAV1	salvador family WW domain containing protein 1	all_significant
ENSG00000070190	0.389331	DAPP1	dual adaptor of phosphotyrosine and 3-phosphoinositides 1	pairwise_significant
ENSG00000203288	0.386357	TDRKH-AS1	TDRKH antisense RNA 1	pairwise_significant
ENSG00000213886	0.379569	UBD	ubiquitin D	pairwise_significant
ENSG00000204616	0.375618	TRIM31	tripartite motif containing 31	pairwise_significant
ENSG00000089685	0.374676	BIRC5	baculoviral IAP repeat containing 5	pairwise_significant
ENSG00000119969	0.369962	HELLS	helicase, lymphoid specific	pairwise_significant
ENSG00000143878	0.369606	RHOB	ras homolog family member B	pairwise_significant
ENSG00000077152	0.366302	UBE2T	ubiquitin conjugating enzyme E2 T	pairwise_significant
ENSG00000144655	0.36495	CSRNP1	cysteine and serine rich nuclear protein 1	all_significant
ENSG00000162924	0.356401	REL	REL proto-oncogene, NF-kB subunit	all_significant
ENSG00000185112	0.349558	FAM43A	family with sequence similarity 43 member A	pairwise_significant
ENSG00000123545	0.339331	NDUFAF4	NADH:ubiquinone oxidoreductase complex assembly factor 4	all_significant
ENSG00000144802	0.339024	NFKBIZ	NFKB inhibitor zeta	all_significant
ENSG00000146232	0.338946	NFKBIE	NFKB inhibitor epsilon	pairwise_significant
ENSG00000167513	0.335748	CDT1	chromatin licensing and DNA replication factor 1	all_significant
ENSG00000170075	0.326006	GPR37L1	G protein-coupled receptor 37 like 1	all_significant
ENSG00000138166	0.31704	DUSP5	dual specificity phosphatase 5	pairwise_significant
ENSG00000164611	0.316636	PTTG1	PTTG1 regulator of sister chromatid separation, securin	pairwise_significant
ENSG00000168398	0.314035	BDKRB2	bradykinin receptor B2	all_significant
ENSG00000133315	0.309886	MACROD1	mono-ADP ribosylhydrolase 1	pairwise_significant
ENSG00000170345	0.308903	FOS	Fos proto-oncogene, AP-1 transcription factor subunit	all_significant
ENSG00000104140	0.306603	RHOV	ras homolog family member V	pairwise_significant
ENSG00000134107	0.304356	BHLHE40	basic helix-loop-helix family member e40	pairwise_significant
ENSG00000086544	0.300356	ITPKC	inositol-trisphosphate 3-kinase C	all_significant
ENSG00000125398	0.296771	SOX9	SRY-box transcription factor 9	all_significant
ENSG00000107719	0.295596	PALD1	phosphatase domain containing paladin 1	pairwise_significant
ENSG00000054967	0.28827	RELT	RELT TNF receptor	pairwise_significant
ENSG00000104856	0.281769	RELB	RELB proto-oncogene, NF-kB subunit	pairwise_significant
ENSG00000160298	0.277682	C21orf58	chromosome 21 open reading frame 58	pairwise_significant
ENSG00000170525	0.277446	PFKFB3	6-phosphofructo-2-kinase/fructose-2,6-biphosphatase 3	pairwise_significant
ENSG00000067082	0.267359	KLF6	Kruppel like factor 6	pairwise_significant
ENSG00000113070	0.257903	HBEGF	heparin binding EGF like growth factor	pairwise_significant
ENSG00000139289	0.257326	PHLDA1	pleckstrin homology like domain family A member 1	pairwise_significant
ENSG00000204610	0.256037	TRIM15	tripartite motif containing 15	pairwise_significant
ENSG00000178882	0.254486	RFLNA	refilin A	pairwise_significant
ENSG00000134070	0.253971	IRAK2	interleukin 1 receptor associated kinase 2	pairwise_significant
ENSG00000087074	0.250331	PPP1R15A	protein phosphatase 1 regulatory subunit 15A	pairwise_significant
ENSG00000123975	0.248854	CKS2	CDC28 protein kinase regulatory subunit 2	pairwise_significant
ENSG00000204923	0.244372	FBXO48	F-box protein 48	pairwise_significant
ENSG00000168389	0.240316	MFSD2A	major facilitator superfamily domain containing 2A	pairwise_significant
ENSG00000133641	0.216638	C12orf29	chromosome 12 open reading frame 29	pairwise_significant
ENSG00000100575	0.215313	TIMM9	translocase of inner mitochondrial membrane 9	pairwise_significant
ENSG00000187808	0.20873	SOWAHD	sosondowah ankyrin repeat domain family member D	pairwise_significant
ENSG00000163597	0.206851	SNHG16	small nucleolar RNA host gene 16	pairwise_significant
ENSG00000118707	0.198579	TGIF2	TGFB induced factor homeobox 2	all_significant
ENSG00000168062	0.188992	BATF2	basic leucine zipper ATF-like transcription factor 2	pairwise_significant
ENSG00000127666	0.187583	TICAM1	toll like receptor adaptor molecule 1	pairwise_significant
ENSG00000156928	0.185281	MALSU1	mitochondrial assembly of ribosomal large subunit 1	all_significant
ENSG00000217555	0.168353	CKLF	chemokine like factor	pairwise_significant
ENSG00000165474	0.160215	GJB2	gap junction protein beta 2	pairwise_significant
ENSG00000136158	0.15651	SPRY2	sprouty RTK signaling antagonist 2	pairwise_significant
ENSG00000185453	0.155279	ZSWIM9	zinc finger SWIM-type containing 9	pairwise_significant
ENSG00000075914	0.15505	EXOSC7	exosome component 7	pairwise_significant
ENSG00000184012	0.148282	TMPRSS2	transmembrane serine protease 2	pairwise_significant
ENSG00000135972	0.145282	MRPS9	mitochondrial ribosomal protein S9	all_significant
ENSG00000158615	0.137659	PPP1R15B	protein phosphatase 1 regulatory subunit 15B	pairwise_significant
ENSG00000136261	0.136315	BZW2	basic leucine zipper and W2 domains 2	pairwise_significant
ENSG00000137692	0.135612	DCUN1D5	defective in cullin neddylation 1 domain containing 5	pairwise_significant
ENSG00000111605	0.135089	CPSF6	cleavage and polyadenylation specific factor 6	pairwise_significant
ENSG00000131669	0.133608	NINJ1	ninjurin 1	pairwise_significant
ENSG00000114019	0.133522	AMOTL2	angiomotin like 2	pairwise_significant
ENSG00000143153	0.128532	ATP1B1	ATPase Na+/K+ transporting subunit beta 1	pairwise_significant
ENSG00000160294	0.125949	MCM3AP	minichromosome maintenance complex component 3 associated protein	pairwise_significant
ENSG00000123737	0.117245	EXOSC9	exosome component 9	pairwise_significant
ENSG00000058673	0.116846	ZC3H11A	zinc finger CCCH-type containing 11A	pairwise_significant
ENSG00000126457	0.115514	PRMT1	protein arginine methyltransferase 1	pairwise_significant
ENSG00000136938	0.0929481	ANP32B	acidic nuclear phosphoprotein 32 family member B	pairwise_significant
ENSG00000104825	0.0819282	NFKBIB	NFKB inhibitor beta	pairwise_significant
ENSG00000169955	-0.101117	ZNF747	zinc finger protein 747	pairwise_significant
ENSG00000267100	-0.132015	ILF3-DT	ILF3 divergent transcript	pairwise_significant
ENSG00000145022	-0.137834	TCTA	T cell leukemia translocation altered	pairwise_significant
ENSG00000187189	-0.139263	TSPYL4	TSPY like 4	pairwise_significant
ENSG00000085644	-0.144503	ZNF213	zinc finger protein 213	pairwise_significant
ENSG00000273270	-0.156933		novel transcript	pairwise_significant
ENSG00000171621	-0.169076	SPSB1	splA/ryanodine receptor domain and SOCS box containing 1	pairwise_significant
ENSG00000189060	-0.175344	H1-0	H1.0 linker histone	pairwise_significant
ENSG00000178935	-0.181252	ZNF552	zinc finger protein 552	pairwise_significant
ENSG00000170915	-0.189609	PAQR8	progestin and adipoQ receptor family member 8	pairwise_significant
ENSG00000274828	-0.213935		novel transcript	pairwise_significant
ENSG00000267296	-0.218029	CEBPA-DT	CEBPA divergent transcript	pairwise_significant
ENSG00000274265	-0.223947		novel transcript	pairwise_significant
ENSG00000081087	-0.227939	OSTM1	osteoclastogenesis associated transmembrane protein 1	pairwise_significant
ENSG00000232229	-0.22962	LINC00865	long intergenic non-protein coding RNA 865	pairwise_significant
ENSG00000183935	-0.23029	HTR7P1	5-hydroxytryptamine receptor 7 pseudogene 1	pairwise_significant
ENSG00000151632	-0.237101	AKR1C2	aldo-keto reductase family 1 member C2	pairwise_significant
ENSG00000271614	-0.24091	ATP2B1-AS1	ATP2B1 antisense RNA 1	pairwise_significant
ENSG00000184619	-0.246315	KRBA2	KRAB-A domain containing 2	pairwise_significant
ENSG00000271646	-0.254346		novel transcript	pairwise_significant
ENSG00000130054	-0.265358	FAM155B	family with sequence similarity 155 member B	pairwise_significant
ENSG00000261324	-0.275995		novel transcript, overlapping HIST4H4	pairwise_significant
ENSG00000279641	-0.276505		TEC	pairwise_significant
ENSG00000273314	-0.278027		novel transcript, antisense to CUL1	pairwise_significant
ENSG00000197852	-0.289879	INKA2	inka box actin regulator 2	pairwise_significant
ENSG00000276791	-0.293102		novel transcript	pairwise_significant
ENSG00000273382	-0.325149		novel transcript, antisense to TMEM167B	pairwise_significant
ENSG00000273802	-0.329502	H2BC8	H2B clustered histone 8	pairwise_significant
ENSG00000270882	-0.332061	H4C14	H4 clustered histone 14	all_significant
ENSG00000213057	-0.335068	C1orf220	chromosome 1 putative open reading frame 220	pairwise_significant
ENSG00000275713	-0.336797	H2BC9	H2B clustered histone 9	pairwise_significant
ENSG00000134901	-0.338543	POGLUT2	protein O-glucosyltransferase 2	pairwise_significant
ENSG00000285667	-0.341295		novel transcript	pairwise_significant
ENSG00000255774	-0.345842	LINC02747	long intergenic non-protein coding RNA 2747	pairwise_significant
ENSG00000196890	-0.431031	H2BU1	H2B.U histone 1	pairwise_significant
ENSG00000276966	-0.485048	H4C5	H4 clustered histone 5	all_significant
ENSG00000272150	-0.559714	NBPF25P	NBPF member 25, pseudogene	all_significant
ENSG00000264456	-0.595157		novel transcript, sense intronic RNF135	pairwise_significant
ENSG00000188095	-0.652517	MESP2	mesoderm posterior bHLH transcription factor 2	pairwise_significant
ENSG00000245522	-0.665168	LINC02709	long intergenic non-protein coding RNA 2709	pairwise_significant
ENSG00000268460	-0.743356		novel transcript	pairwise_significant
ENSG00000283646	-0.747511	LINC02009	long intergenic non-protein coding RNA 2009	pairwise_significant
ENSG00000125409	-0.749346	TEKT3	tektin 3	pairwise_significant
ENSG00000259771	-0.756833		novel transcript, sense intronic to MYO1E	pairwise_significant
ENSG00000144481	-0.762497	TRPM8	transient receptor potential cation channel subfamily M member 8	pairwise_significant
ENSG00000223703	-0.878516		pseudogene similar to part of immunoglobulin superfamily, member 3 (IGSF3)	pairwise_significant
ENSG00000278677	-0.909528	H2AC17	H2A clustered histone 17	pairwise_significant
ENSG00000287463	-0.910477		novel transcript, antisense to TMEM163	pairwise_significant
ENSG00000243746	-0.925559	EEF1A1P10	eukaryotic translation elongation factor 1 alpha 1 pseudogene 10	pairwise_significant
ENSG00000143995	-1.02365	MEIS1	Meis homeobox 1	pairwise_significant
ENSG00000231711	-1.05368	LINC00899	long intergenic non-protein coding RNA 899	pairwise_significant
ENSG00000203734	-1.10693	ECT2L	epithelial cell transforming 2 like	pairwise_significant
ENSG00000157335	-1.29897	CLEC18C	C-type lectin domain family 18 member C	all_significant

## Sheet: Strain-spec-resp
ensembl_gene_id	strain	logfc	hgnc_symbol	short_description
ENSG00000285920	BB02	2.34951		novel protein
ENSG00000287542	BB02	1.85573		HECT and RLD domain containing E3 ubiquitin protein ligase 3
ENSG00000230847	BB02	1.66381	OCLNP1	OCLN pseudogene 1
ENSG00000285991	BB02	1.65644		novel transcript
ENSG00000229057	BB02	1.29523	RPS3AP54	RPS3A pseudogene 54
ENSG00000108852	BB02	1.24658	MPP2	membrane palmitoylated protein 2
ENSG00000073670	BB02	1.16818	ADAM11	ADAM metallopeptidase domain 11
ENSG00000247157	BB02	1.16014	LINC01252	long intergenic non-protein coding RNA 1252
ENSG00000232977	BB02	1.14049	LINC00327	long intergenic non-protein coding RNA 327
ENSG00000243008	BB02	1.12732		novel transcript
ENSG00000271882	BB02	1.09393		novel transcript
ENSG00000283415	BB02	1.07313		novel transcript
ENSG00000232874	BB02	1.06615		novel transcript
ENSG00000261770	BB02	1.04338		novel transcript
ENSG00000250072	BB02	1.03626	SH3TC2-DT	SH3TC2 divergent transcript
ENSG00000248483	BB02	0.985603	POU5F2	POU domain class 5, transcription factor 2
ENSG00000236283	BB02	0.977477		novel transcript, antisense to SLC38A11 and SCN3A
ENSG00000279880	BB02	0.966943		TEC
ENSG00000089199	BB02	0.905248	CHGB	chromogranin B
ENSG00000135472	BB02	0.894352	FAIM2	Fas apoptotic inhibitory molecule 2
ENSG00000156150	BB02	0.822262	ALX3	ALX homeobox 3
ENSG00000233382	BB02	0.811529	NKAPP1	NFKB activating protein pseudogene 1
ENSG00000203872	BB02	0.808827	C6orf163	chromosome 6 open reading frame 163
ENSG00000236552	BB02	0.743094	RPL13AP5	ribosomal protein L13a pseudogene 5
ENSG00000224536	BB02	0.720861		novel transcript
ENSG00000173557	BB02	0.719098	FAM166C	family with sequence similarity 166 member C
ENSG00000261056	BB02	0.696015		thyroid hormone receptor interactor 13 (TRIP13) pseudogene
ENSG00000164849	BB02	0.639476	GPR146	G protein-coupled receptor 146
ENSG00000238005	BB02	0.621474		novel transcript
ENSG00000228140	BB02	0.564911		novel transcript
ENSG00000272695	BB02	0.556627	GAS6-DT	GAS6 divergent transcript
ENSG00000255150	BB02	0.552987	EID3	EP300 interacting inhibitor of differentiation 3
ENSG00000176244	BB02	0.46615	ACBD7	acyl-CoA binding domain containing 7
ENSG00000265817	BB02	0.400865	FSBP	fibrinogen silencer binding protein
ENSG00000008735	BB02	0.39274	MAPK8IP2	mitogen-activated protein kinase 8 interacting protein 2
ENSG00000173588	BB02	0.388027	CEP83	centrosomal protein 83
ENSG00000258441	BB02	0.374533	LINC00641	long intergenic non-protein coding RNA 641
ENSG00000137337	BB02	0.366069	MDC1	mediator of DNA damage checkpoint 1
ENSG00000111450	BB02	0.356938	STX2	syntaxin 2
ENSG00000257337	BB02	0.316797		novel transcript, antisense to TENC1 & EIF4B
ENSG00000059377	BB02	0.306202	TBXAS1	thromboxane A synthase 1
ENSG00000175455	BB02	0.281535	CCDC14	coiled-coil domain containing 14
ENSG00000120662	BB02	0.246845	MTRF1	mitochondrial translation release factor 1
ENSG00000163539	BB02	0.24588	CLASP2	cytoplasmic linker associated protein 2
ENSG00000153140	BB02	0.237153	CETN3	centrin 3
ENSG00000183317	BB02	0.226787	EPHA10	EPH receptor A10
ENSG00000113649	BB02	0.207035	TCERG1	transcription elongation regulator 1
ENSG00000103319	BB02	0.195869	EEF2K	eukaryotic elongation factor 2 kinase
ENSG00000088766	BB02	0.14876	CRLS1	cardiolipin synthase 1
ENSG00000168303	BB02	0.145062	MPLKIP	M-phase specific PLK1 interacting protein
ENSG00000111011	BB02	0.131036	RSRC2	arginine and serine rich coiled-coil 2
ENSG00000108523	BB02	-0.133533	RNF167	ring finger protein 167
ENSG00000196812	BB02	-0.146524	ZSCAN16	zinc finger and SCAN domain containing 16
ENSG00000243646	BB02	-0.154268	IL10RB	interleukin 10 receptor subunit beta
ENSG00000126460	BB02	-0.226319	PRRG2	proline rich and Gla domain 2
ENSG00000166313	BB02	-0.270987	APBB1	amyloid beta precursor protein binding family B member 1
ENSG00000280195	BB02	-0.391854		novel transcript, antisense to RPL10
ENSG00000174529	BB02	-0.586422	TMEM81	transmembrane protein 81
ENSG00000254726	BB02	-0.672506	MEX3A	mex-3 RNA binding family member A
ENSG00000280186	BB02	-0.720286		TEC
ENSG00000273243	BB02	-0.930346		novel transcript
ENSG00000230928	BB02	-0.995905		novel transcript
ENSG00000230955	BB02	-1.08482		novel transcript
ENSG00000274031	BB02	-1.1952		novel transcript, antisense to OGFOD1
ENSG00000187185	BB02	-1.28317		uncharacterized LOC388282
ENSG00000112280	BB02	-1.36279	COL9A1	collagen type IX alpha 1 chain
ENSG00000270249	BB02	-1.42125		novel protein
ENSG00000285526	BB02	-1.46197		novel protein
ENSG00000148826	BB02	-1.5049	NKX6-2	NK6 homeobox 2
ENSG00000264668	BB02	-1.77421		novel protein
ENSG00000259132	BB12	2.30038		novel protein
ENSG00000143632	BB12	1.52713	ACTA1	actin alpha 1, skeletal muscle
ENSG00000263513	BB12	1.49276	FAM72C	family with sequence similarity 72 member C
ENSG00000283757	BB12	1.44918		novel transcript
ENSG00000248751	BB12	1.42096		novel protein
ENSG00000162944	BB12	1.41729	RFTN2	raftlin family member 2
ENSG00000255071	BB12	1.37013	SAA2-SAA4	SAA2-SAA4 readthrough
ENSG00000135436	BB12	1.21823	FAM186B	family with sequence similarity 186 member B
ENSG00000148516	BB12	1.16101	ZEB1	zinc finger E-box binding homeobox 1
ENSG00000283945	BB12	1.14913	LINC00032	long intergenic non-protein coding RNA 32
ENSG00000156113	BB12	1.12563	KCNMA1	potassium calcium-activated channel subfamily M alpha 1
ENSG00000240764	BB12	1.11755	PCDHGC5	protocadherin gamma subfamily C, 5
ENSG00000169245	BB12	1.11614	CXCL10	C-X-C motif chemokine ligand 10
ENSG00000263647	BB12	1.0981	BPTFP1	bromodomain PHD finger transcription factor pseudogene 1
ENSG00000004809	BB12	1.0582	SLC22A16	solute carrier family 22 member 16
ENSG00000288047	BB12	1.05438		novel transcript
ENSG00000233849	BB12	1.02517		novel transcript
ENSG00000275011	BB12	0.924447		arachidonate 15-lipoxygenase, type B (ALOX15B) pseudogene
ENSG00000253893	BB12	0.871893	FAM85B	family with sequence similarity 85 member B
ENSG00000152705	BB12	0.82551	CATSPER3	cation channel sperm associated 3
ENSG00000235523	BB12	0.622315		novel transcript
ENSG00000261087	BB12	0.604399	ZNNT1	ZNF706 neighboring transcript 1
ENSG00000276043	BB12	0.580418	UHRF1	ubiquitin like with PHD and ring finger domains 1
ENSG00000178226	BB12	0.524832	PRSS36	serine protease 36
ENSG00000285043	BB12	0.50541		uncharaterized LOC112694756
ENSG00000011052	BB12	0.459475	NME1-NME2	NME1-NME2 readthrough
ENSG00000287562	BB12	0.456325		novel transcript
ENSG00000115840	BB12	0.441711	SLC25A12	solute carrier family 25 member 12
ENSG00000173611	BB12	0.402772	SCAI	suppressor of cancer cell invasion
ENSG00000144199	BB12	0.350728	FAHD2B	fumarylacetoacetate hydrolase domain containing 2B
ENSG00000101974	BB12	0.277082	ATP11C	ATPase phospholipid transporting 11C
ENSG00000196466	BB12	0.271179	ZNF799	zinc finger protein 799
ENSG00000198355	BB12	0.262916	PIM3	Pim-3 proto-oncogene, serine/threonine kinase
ENSG00000155329	BB12	0.254488	ZCCHC10	zinc finger CCHC-type containing 10
ENSG00000163435	BB12	0.214976	ELF3	E74 like ETS transcription factor 3
ENSG00000089123	BB12	0.195152	TASP1	taspase 1
ENSG00000165526	BB12	0.157896	RPUSD4	RNA pseudouridine synthase D4
ENSG00000163608	BB12	0.156819	NEPRO	nucleolus and neural progenitor protein
ENSG00000180957	BB12	0.119097	PITPNB	phosphatidylinositol transfer protein beta
ENSG00000137266	BB12	-0.130749	SLC22A23	solute carrier family 22 member 23
ENSG00000142192	BB12	-0.166941	APP	amyloid beta precursor protein
ENSG00000272106	BB12	-0.18501		artifact
ENSG00000270504	BB12	-0.190757		novel transcript, antisense to PXDC1
ENSG00000157601	BB12	-0.192522	MX1	MX dynamin like GTPase 1
ENSG00000232098	BB12	-0.216658		novel transcript
ENSG00000196950	BB12	-0.28531	SLC39A10	solute carrier family 39 member 10
ENSG00000183153	BB12	-0.320918	GJD3	gap junction protein delta 3
ENSG00000279152	BB12	-0.363778		TEC
ENSG00000178093	BB12	-0.382303	TSSK6	testis specific serine kinase 6
ENSG00000267309	BB12	-0.526445		novel transcript, antisense to ZNF566
ENSG00000272931	BB12	-0.530074		novel transcript
ENSG00000245904	BB12	-0.610276		novel transcript, antisense to BTG1
ENSG00000256364	BB12	-0.665711		novel transcript, antisense to MLEC
ENSG00000231864	BB12	-0.674277		novel transcript
ENSG00000118997	BB12	-0.705607	DNAH7	dynein axonemal heavy chain 7
ENSG00000275457	BB12	-0.802032		novel transcript, antisense to XRN2
ENSG00000215183	BB12	-0.839231	MSMP	microseminoprotein, prostate associated
ENSG00000108830	BB12	-0.878953	RND2	Rho family GTPase 2
ENSG00000287594	BB12	-0.881384		novel transcript
ENSG00000229867	BB12	-0.927274	STEAP3-AS1	STEAP3 antisense RNA 1
ENSG00000272172	BB12	-1.00454		novel transcript, antisense to ZNF696
ENSG00000288095	BB12	-1.04561		novel transcript
ENSG00000276524	BB12	-1.08136		novel transcript
ENSG00000278356	BB12	-1.10542		novel transcript
ENSG00000271966	BB12	-1.12102		novel transcript
ENSG00000168427	BB12	-1.16642	KLHL30	kelch like family member 30
ENSG00000272183	BB12	-1.32434		novel transcript, antisense to LBX2
ENSG00000004776	BB12	-1.41262	HSPB6	heat shock protein family B (small) member 6
ENSG00000217159	BB12	-1.41949	LARP1P1	LARP1 pseudogene 1
ENSG00000272196	BB12	-2.34612	H2AC19	H2A clustered histone 19
ENSG00000128271	BIF195	1.95981	ADORA2A	adenosine A2a receptor
ENSG00000285897	BIF195	1.78911		novel transcript
ENSG00000234883	BIF195	1.71646	MIR155HG	MIR155 host gene
ENSG00000268713	BIF195	1.63497		novel transcript
ENSG00000229672	BIF195	1.49068		novel transcript
ENSG00000267939	BIF195	1.34168		novel transcript
ENSG00000125538	BIF195	1.17906	IL1B	interleukin 1 beta
ENSG00000235947	BIF195	1.15466	EGOT	eosinophil granule ontogeny transcript
ENSG00000253824	BIF195	1.14573		novel transcript
ENSG00000260342	BIF195	1.13236		novel protein
ENSG00000285216	BIF195	1.0792		novel transcript
ENSG00000274818	BIF195	1.04937		novel transcript
ENSG00000007171	BIF195	1.02933	NOS2	nitric oxide synthase 2
ENSG00000198553	BIF195	1.02088	KCNRG	potassium channel regulator
ENSG00000280231	BIF195	1.01714		tec
ENSG00000105246	BIF195	0.988613	EBI3	Epstein-Barr virus induced 3
ENSG00000128849	BIF195	0.957914	CGNL1	cingulin like 1
ENSG00000214725	BIF195	0.937636	CDIPTOSP	CDIP transferase opposite strand, pseudogene
ENSG00000152253	BIF195	0.766934	SPC25	SPC25 component of NDC80 kinetochore complex
ENSG00000163808	BIF195	0.69884	KIF15	kinesin family member 15
ENSG00000268104	BIF195	0.68523	SLC6A14	solute carrier family 6 member 14
ENSG00000143476	BIF195	0.663835	DTL	denticleless E3 ubiquitin protein ligase homolog
ENSG00000123689	BIF195	0.652617	G0S2	G0/G1 switch 2
ENSG00000115604	BIF195	0.613744	IL18R1	interleukin 18 receptor 1
ENSG00000122861	BIF195	0.588044	PLAU	plasminogen activator, urokinase
ENSG00000253304	BIF195	0.547253	TMEM200B	transmembrane protein 200B
ENSG00000121966	BIF195	0.517883	CXCR4	C-X-C motif chemokine receptor 4
ENSG00000151725	BIF195	0.498883	CENPU	centromere protein U
ENSG00000171723	BIF195	0.492244	GPHN	gephyrin
ENSG00000184220	BIF195	0.467024	CMSS1	cms1 ribosomal small subunit homolog
ENSG00000237988	BIF195	0.438283	OR2I1P	olfactory receptor family 2 subfamily I member 1 pseudogene
ENSG00000146670	BIF195	0.425999	CDCA5	cell division cycle associated 5
ENSG00000124102	BIF195	0.415073	PI3	peptidase inhibitor 3
ENSG00000168496	BIF195	0.388391	FEN1	flap structure-specific endonuclease 1
ENSG00000145779	BIF195	0.384711	TNFAIP8	TNF alpha induced protein 8
ENSG00000100749	BIF195	0.381896	VRK1	VRK serine/threonine kinase 1
ENSG00000119397	BIF195	0.381266	CNTRL	centriolin
ENSG00000139318	BIF195	0.376287	DUSP6	dual specificity phosphatase 6
ENSG00000214708	BIF195	0.371584		novel transcript, antisense to RHOT1
ENSG00000169403	BIF195	0.367038	PTAFR	platelet activating factor receptor
ENSG00000101412	BIF195	0.36254	E2F1	E2F transcription factor 1
ENSG00000018699	BIF195	0.337902	TTC27	tetratricopeptide repeat domain 27
ENSG00000110328	BIF195	0.33162	GALNT18	polypeptide N-acetylgalactosaminyltransferase 18
ENSG00000130513	BIF195	0.325775	GDF15	growth differentiation factor 15
ENSG00000086200	BIF195	0.311127	IPO11	importin 11
ENSG00000263528	BIF195	0.294089	IKBKE	inhibitor of nuclear factor kappa B kinase subunit epsilon
ENSG00000150477	BIF195	0.285961	KIAA1328	KIAA1328
ENSG00000168393	BIF195	0.278179	DTYMK	deoxythymidylate kinase
ENSG00000119862	BIF195	0.275352	LGALSL	galectin like
ENSG00000070785	BIF195	0.274101	EIF2B3	eukaryotic translation initiation factor 2B subunit gamma
ENSG00000140471	BIF195	0.267034	LINS1	lines homolog 1
ENSG00000132196	BIF195	0.265731	HSD17B7	hydroxysteroid 17-beta dehydrogenase 7
ENSG00000116285	BIF195	0.259707	ERRFI1	ERBB receptor feedback inhibitor 1
ENSG00000123416	BIF195	0.256056	TUBA1B	tubulin alpha 1b
ENSG00000111912	BIF195	0.255945	NCOA7	nuclear receptor coactivator 7
ENSG00000112096	BIF195	0.254032	SOD2	superoxide dismutase 2
ENSG00000150977	BIF195	0.25353	RILPL2	Rab interacting lysosomal protein like 2
ENSG00000004897	BIF195	0.248578	CDC27	cell division cycle 27
ENSG00000164182	BIF195	0.247817	NDUFAF2	NADH:ubiquinone oxidoreductase complex assembly factor 2
ENSG00000164758	BIF195	0.242982	MED30	mediator complex subunit 30
ENSG00000008517	BIF195	0.242404	IL32	interleukin 32
ENSG00000177606	BIF195	0.240681	JUN	Jun proto-oncogene, AP-1 transcription factor subunit
ENSG00000120526	BIF195	0.233248	NUDCD1	NudC domain containing 1
ENSG00000111716	BIF195	0.229114	LDHB	lactate dehydrogenase B
ENSG00000121797	BIF195	0.223235	CCRL2	C-C motif chemokine receptor like 2
ENSG00000125845	BIF195	0.22209	BMP2	bone morphogenetic protein 2
ENSG00000171960	BIF195	0.221108	PPIH	peptidylprolyl isomerase H
ENSG00000101132	BIF195	0.219679	PFDN4	prefoldin subunit 4
ENSG00000116161	BIF195	0.216663	CACYBP	calcyclin binding protein
ENSG00000124207	BIF195	0.215979	CSE1L	chromosome segregation 1 like
ENSG00000159685	BIF195	0.212766	CHCHD6	coiled-coil-helix-coiled-coil-helix domain containing 6
ENSG00000076248	BIF195	0.210344	UNG	uracil DNA glycosylase
ENSG00000243678	BIF195	0.210119	NME2	NME/NM23 nucleoside diphosphate kinase 2
ENSG00000047410	BIF195	0.197058	TPR	translocated promoter region, nuclear basket protein
ENSG00000179833	BIF195	0.192133	SERTAD2	SERTA domain containing 2
ENSG00000163655	BIF195	0.186151	GMPS	guanine monophosphate synthase
ENSG00000108179	BIF195	0.185544	PPIF	peptidylprolyl isomerase F
ENSG00000169288	BIF195	0.185268	MRPL1	mitochondrial ribosomal protein L1
ENSG00000050344	BIF195	0.184899	NFE2L3	nuclear factor, erythroid 2 like 3
ENSG00000136720	BIF195	0.184077	HS6ST1	heparan sulfate 6-O-sulfotransferase 1
ENSG00000116874	BIF195	0.183876	WARS2	tryptophanyl tRNA synthetase 2, mitochondrial
ENSG00000116212	BIF195	0.183484	LRRC42	leucine rich repeat containing 42
ENSG00000144381	BIF195	0.183232	HSPD1	heat shock protein family D (Hsp60) member 1
ENSG00000115541	BIF195	0.183093	HSPE1	heat shock protein family E (Hsp10) member 1
ENSG00000286070	BIF195	0.180105	GGT1	gamma-glutamyltransferase 1
ENSG00000213551	BIF195	0.178638	DNAJC9	DnaJ heat shock protein family (Hsp40) member C9
ENSG00000258315	BIF195	0.178423	C17orf49	chromosome 17 open reading frame 49
ENSG00000145919	BIF195	0.176718	BOD1	biorientation of chromosomes in cell division 1
ENSG00000126261	BIF195	0.173688	UBA2	ubiquitin like modifier activating enzyme 2
ENSG00000110435	BIF195	0.172897	PDHX	pyruvate dehydrogenase complex component X
ENSG00000241343	BIF195	0.168677	RPL36A	ribosomal protein L36a
ENSG00000102172	BIF195	0.16693	SMS	spermine synthase
ENSG00000120727	BIF195	0.166172	PAIP2	poly(A) binding protein interacting protein 2
ENSG00000147604	BIF195	0.164923	RPL7	ribosomal protein L7
ENSG00000055208	BIF195	0.164401	TAB2	TGF-beta activated kinase 1 (MAP3K7) binding protein 2
ENSG00000122557	BIF195	0.161719	HERPUD2	HERPUD family member 2
ENSG00000096384	BIF195	0.16062	HSP90AB1	heat shock protein 90 alpha family class B member 1
ENSG00000147687	BIF195	0.158468	TATDN1	TatD DNase domain containing 1
ENSG00000149136	BIF195	0.150681	SSRP1	structure specific recognition protein 1
ENSG00000135486	BIF195	0.14905	HNRNPA1	heterogeneous nuclear ribonucleoprotein A1
ENSG00000188342	BIF195	0.146581	GTF2F2	general transcription factor IIF subunit 2
ENSG00000089009	BIF195	0.140907	RPL6	ribosomal protein L6
ENSG00000122026	BIF195	0.140281	RPL21	ribosomal protein L21
ENSG00000114942	BIF195	0.139991	EEF1B2	eukaryotic translation elongation factor 1 beta 2
ENSG00000145425	BIF195	0.13437	RPS3A	ribosomal protein S3A
ENSG00000173545	BIF195	0.134248	ZNF622	zinc finger protein 622
ENSG00000100316	BIF195	0.132996	RPL3	ribosomal protein L3
ENSG00000149100	BIF195	0.131697	EIF3M	eukaryotic translation initiation factor 3 subunit M
ENSG00000143947	BIF195	0.130411	RPS27A	ribosomal protein S27a
ENSG00000186468	BIF195	0.130205	RPS23	ribosomal protein S23
ENSG00000182774	BIF195	0.126663	RPS17	ribosomal protein S17
ENSG00000196531	BIF195	0.121925	NACA	nascent polypeptide associated complex subunit alpha
ENSG00000122406	BIF195	0.116412	RPL5	ribosomal protein L5
ENSG00000146731	BIF195	0.115604	CCT6A	chaperonin containing TCP1 subunit 6A
ENSG00000156261	BIF195	0.106679	CCT8	chaperonin containing TCP1 subunit 8
ENSG00000115649	BIF195	-0.102075	CNPPD1	cyclin Pas1/PHO80 domain containing 1
ENSG00000278311	BIF195	-0.120097	GGNBP2	gametogenetin binding protein 2
ENSG00000100124	BIF195	-0.135939	ANKRD54	ankyrin repeat domain 54
ENSG00000219481	BIF195	-0.138451	NBPF1	NBPF member 1
ENSG00000140320	BIF195	-0.149537	BAHD1	bromo adjacent homology domain containing 1
ENSG00000126107	BIF195	-0.157842	HECTD3	HECT domain E3 ubiquitin protein ligase 3
ENSG00000139718	BIF195	-0.158917	SETD1B	SET domain containing 1B, histone lysine methyltransferase
ENSG00000181751	BIF195	-0.159315	MACIR	macrophage immunometabolism regulator
ENSG00000249709	BIF195	-0.16281	ZNF564	zinc finger protein 564
ENSG00000182704	BIF195	-0.168498	TSKU	tsukushi, small leucine rich proteoglycan
ENSG00000177000	BIF195	-0.171702	MTHFR	methylenetetrahydrofolate reductase
ENSG00000253313	BIF195	-0.172994	C1orf210	chromosome 1 open reading frame 210
ENSG00000103067	BIF195	-0.17503	ESRP2	epithelial splicing regulatory protein 2
ENSG00000257702	BIF195	-0.190199	LBX2-AS1	LBX2 antisense RNA 1
ENSG00000262246	BIF195	-0.191542	CORO7	coronin 7
ENSG00000169635	BIF195	-0.19577	HIC2	HIC ZBTB transcriptional repressor 2
ENSG00000180787	BIF195	-0.206502	ZFP3	ZFP3 zinc finger protein
ENSG00000101191	BIF195	-0.209265	DIDO1	death inducer-obliterator 1
ENSG00000183718	BIF195	-0.21581	TRIM52	tripartite motif containing 52
ENSG00000196214	BIF195	-0.218032	ZNF766	zinc finger protein 766
ENSG00000114859	BIF195	-0.226502	CLCN2	chloride voltage-gated channel 2
ENSG00000274020	BIF195	-0.240944	LINC01138	long intergenic non-protein coding RNA 1138
ENSG00000260404	BIF195	-0.267024		general transcription factor IIi (GTF2I) pseudogene
ENSG00000277287	BIF195	-0.276699		novel transcript
ENSG00000034533	BIF195	-0.28007	ASTE1	asteroid homolog 1
ENSG00000174327	BIF195	-0.28371	SLC16A13	solute carrier family 16 member 13
ENSG00000270964	BIF195	-0.295587		novel transcript
ENSG00000180573	BIF195	-0.305971	H2AC6	H2A clustered histone 6
ENSG00000189120	BIF195	-0.310233	SP6	Sp6 transcription factor
ENSG00000216775	BIF195	-0.311665		heterogeneous nuclear ribonucleoprotein A/B (HNRNPAB) pseudogene
ENSG00000273084	BIF195	-0.313765		novel transcript
ENSG00000258708	BIF195	-0.316213	SLC25A21-AS1	SLC25A21 antisense RNA 1
ENSG00000135637	BIF195	-0.324753	CCDC142	coiled-coil domain containing 142
ENSG00000186446	BIF195	-0.33026	ZNF501	zinc finger protein 501
ENSG00000285796	BIF195	-0.330474		novel transcript
ENSG00000247400	BIF195	-0.338858	DNAJC3-DT	DNAJC3 divergent transcript
ENSG00000197062	BIF195	-0.344376	ZSCAN26	zinc finger and SCAN domain containing 26
ENSG00000180938	BIF195	-0.344841	ZNF572	zinc finger protein 572
ENSG00000184678	BIF195	-0.35184	H2BC21	H2B clustered histone 21
ENSG00000270276	BIF195	-0.353729	H4C15	H4 clustered histone 15
ENSG00000203709	BIF195	-0.354941	MIR29B2CHG	MIR29B2 and MIR29C host gene
ENSG00000119922	BIF195	-0.359907	IFIT2	interferon induced protein with tetratricopeptide repeats 2
ENSG00000279861	BIF195	-0.374068		TEC
ENSG00000235027	BIF195	-0.379073		novel transcript
ENSG00000280187	BIF195	-0.383355		TEC
ENSG00000152454	BIF195	-0.396025	ZNF256	zinc finger protein 256
ENSG00000147912	BIF195	-0.408199	FBXO10	F-box protein 10
ENSG00000260641	BIF195	-0.412679		novel transcript, antisense TSPAN5
ENSG00000257135	BIF195	-0.416405	ODC1-DT	ODC1 divergent transcript
ENSG00000163611	BIF195	-0.418661	SPICE1	spindle and centriole associated protein 1
ENSG00000007516	BIF195	-0.429135	BAIAP3	BAI1 associated protein 3
ENSG00000255559	BIF195	-0.442027	ZNF252P-AS1	ZNF252P antisense RNA 1
ENSG00000272501	BIF195	-0.461861		novel transcript, antisense to HCG27
ENSG00000260805	BIF195	-0.482416		novel transcript
ENSG00000250608	BIF195	-0.487778		novel transcript
ENSG00000278828	BIF195	-0.491207	H3C10	H3 clustered histone 10
ENSG00000230650	BIF195	-0.512886		zinc finger protein 532 (ZNF532) pseudogene
ENSG00000234975	BIF195	-0.516851	FTH1P2	ferritin heavy chain 1 pseudogene 2
ENSG00000237840	BIF195	-0.522361	FAM21FP	family with sequence similarity 21 member F, pseudogene
ENSG00000275437	BIF195	-0.525807		novel transcript, sense intronic to CABLES2
ENSG00000260018	BIF195	-0.526604		novel transcript, antisense to MBTPS1
ENSG00000236499	BIF195	-0.529128	LINC00896	long intergenic non-protein coding RNA 896
ENSG00000215068	BIF195	-0.548042		novel transcript, antisense to ANXA2R
ENSG00000235703	BIF195	-0.549804	LINC00894	long intergenic non-protein coding RNA 894
ENSG00000255929	BIF195	-0.574961		novel transcript
ENSG00000203814	BIF195	-0.586364	H2BC18	H2B clustered histone 18
ENSG00000197837	BIF195	-0.586753	H4-16	H4 histone 16
ENSG00000271151	BIF195	-0.639783		novel transcript
ENSG00000261251	BIF195	-0.654582		novel transcript, antisense to EFCAB6
ENSG00000246203	BIF195	-0.657101		novel pseudogene
ENSG00000268670	BIF195	-0.662273		novel transcript, sense intronic to ZBTB7A
ENSG00000225092	BIF195	-0.663845		novel transcript
ENSG00000183092	BIF195	-0.666143	BEGAIN	brain enriched guanylate kinase associated
ENSG00000273387	BIF195	-0.698796		novel transcript, antisense to SMTN
ENSG00000269473	BIF195	-0.726705		novel transcript
ENSG00000255690	BIF195	-0.728572	TRIL	TLR4 interactor with leucine rich repeats
ENSG00000278611	BIF195	-0.750124	ZNF426-DT	ZNF426 divergent transcript
ENSG00000227536	BIF195	-0.754924	SOCS5P4	suppressor of cytokine signaling 5 pseudogene 4
ENSG00000273137	BIF195	-0.770712		novel transcript, antisense to SELO
ENSG00000262728	BIF195	-0.783995		novel transcript, antisense to GOLGA8N
ENSG00000279838	BIF195	-0.792255		TEC
ENSG00000171450	BIF195	-0.828688	CDK5R2	cyclin dependent kinase 5 regulatory subunit 2
ENSG00000235527	BIF195	-0.829629	HIPK1-AS1	HIPK1 antisense RNA 1
ENSG00000249846	BIF195	-0.830244	LINC02021	long intergenic non-protein coding RNA 2021
ENSG00000243224	BIF195	-0.844569		novel transcript, antisense to TWF2
ENSG00000260625	BIF195	-0.850999		novel transcript, antisense to C16orf58
ENSG00000253203	BIF195	-0.87167	GUSBP3	GUSB pseudogene 3
ENSG00000279943	BIF195	-0.881719		novel transcript
ENSG00000183929	BIF195	-0.883927	DUSP5P1	dual specificity phosphatase 5 pseudogene 1
ENSG00000272948	BIF195	-0.888786		novel transcript, antisense to DSCR3
ENSG00000245156	BIF195	-0.975087		novel transcript
ENSG00000276957	BIF195	-0.975706		novel transcript
ENSG00000234143	BIF195	-1.02764	UGT1A13P	UDP glucuronosyltransferase family 1 member A13, pseudogene
ENSG00000241030	BIF195	-1.06391	RPL29P24	ribosomal protein L29 pseudogene 24
ENSG00000255571	BIF195	-1.06967	MIR9-3HG	MIR9-3 host gene
ENSG00000272050	BIF195	-1.07314		novel transcript
ENSG00000285458	BIF195	-1.08007		novel protein
ENSG00000262172	BIF195	-1.08372		novel transcript
ENSG00000230225	BIF195	-1.08704	MTND5P14	MT-ND5 pseudogene 14
ENSG00000124575	BIF195	-1.09974	H1-3	H1.3 linker histone, cluster member
ENSG00000264058	BIF195	-1.11601		novel transcript
ENSG00000185186	BIF195	-1.11817	LINC00313	long intergenic non-protein coding RNA 313
ENSG00000248449	BIF195	-1.12859	PCDHGB8P	protocadherin gamma subfamily B, 8 pseudogene
ENSG00000275221	BIF195	-1.15081	H2AC15	H2A clustered histone 15
ENSG00000270728	BIF195	-1.15974		synaptonemal complex protein 3 (SYCP3) pseudogene
ENSG00000138061	BIF195	-1.17025	CYP1B1	cytochrome P450 family 1 subfamily B member 1
ENSG00000277159	BIF195	-1.1758		novel transcript
ENSG00000239445	BIF195	-1.22619	ST3GAL6-AS1	ST3GAL6 antisense RNA 1
ENSG00000224965	BIF195	-1.23208	LINC02586	long intergenic non-protein coding RNA 2586
ENSG00000185271	BIF195	-1.23797	KLHL33	kelch like family member 33
ENSG00000260464	BIF195	-1.24881		novel transcript
ENSG00000258317	BIF195	-1.24932		novel transcript, antisense to ZC3H10 and ESYT1
ENSG00000132259	BIF195	-1.26145	CNGA4	cyclic nucleotide gated channel subunit alpha 4
ENSG00000224790	BIF195	-1.31163		novel transcript
ENSG00000224415	BIF195	-1.32189		ribosomal protein L19 (RPL19) pseudogene
ENSG00000229950	BIF195	-1.34682	TFAP2A-AS1	TFAP2A antisense RNA 1
ENSG00000287566	BIF195	-1.36629		novel transcript
ENSG00000262202	BIF195	-1.37142		novel transcript
ENSG00000163157	BIF195	-1.41097	TMOD4	tropomodulin 4
ENSG00000262454	BIF195	-1.41756	MIR193BHG	MIR193B host gene
ENSG00000260093	BIF195	-1.42657		novel transcript, antisense to MSRA
ENSG00000279164	BIF195	-1.46501		TEC
ENSG00000205639	BIF195	-1.56668	MFSD2B	major facilitator superfamily domain containing 2B
ENSG00000065413	BIF195	-1.6107	ANKRD44	ankyrin repeat domain 44
ENSG00000234773	LGG	1.40153		novel zinc finger protein pseudogene
ENSG00000234409	LGG	1.37907	CCDC188	coiled-coil domain containing 188
ENSG00000142515	LGG	1.37319	KLK3	kallikrein related peptidase 3
ENSG00000258986	LGG	1.31662	TMEM179	transmembrane protein 179
ENSG00000188883	LGG	1.30087	KLRG2	killer cell lectin like receptor G2
ENSG00000283228	LGG	1.22975		novel transcript
ENSG00000287016	LGG	1.21378		novel transcript
ENSG00000225656	LGG	1.19209		novel transcript
ENSG00000178342	LGG	1.14677	KCNG2	potassium voltage-gated channel modifier subfamily G member 2
ENSG00000263338	LGG	1.08213		novel transcript, sense intronic to TRPV1
ENSG00000027869	LGG	1.05509	SH2D2A	SH2 domain containing 2A
ENSG00000279294	LGG	1.05113		novel transcript
ENSG00000279235	LGG	1.04994		tec
ENSG00000259735	LGG	1.04021		novel transcript, sense intronic to MYO1E
ENSG00000176927	LGG	1.02569	EFCAB5	EF-hand calcium binding domain 5
ENSG00000251667	LGG	1.01943	BRCC3P1	BRCA1/BRCA2-containing complex subunit 3 pseudogene 1
ENSG00000232828	LGG	0.958069		novel transcript
ENSG00000239542	LGG	0.940053	RN7SL399P	RNA, 7SL, cytoplasmic 399, pseudogene
ENSG00000162654	LGG	0.775987	GBP4	guanylate binding protein 4
ENSG00000005189	LGG	0.587274	REXO5	RNA exonuclease 5
ENSG00000287828	LGG	0.568101		novel transcript, antisense to PRDM16
ENSG00000187951	LGG	0.558646		novel transcript
ENSG00000243199	LGG	0.303302		ribosomal protein L6 (RPL6) pseudogene
ENSG00000205746	LGG	0.292774		polycystic kidney disease 1 (autosomal dominant) (PKD1) pseudogene
ENSG00000234072	LGG	0.284355		novel transcript, antisense to GTF3C2 and EIF2B4
ENSG00000090621	LGG	0.164002	PABPC4	poly(A) binding protein cytoplasmic 4
ENSG00000234545	LGG	0.129888	FAM133B	family with sequence similarity 133 member B
ENSG00000129351	LGG	0.120681	ILF3	interleukin enhancer binding factor 3
ENSG00000101882	LGG	0.120597	NKAP	NFKB activating protein
ENSG00000196387	LGG	-0.195602	ZNF140	zinc finger protein 140
ENSG00000241839	LGG	-0.35291	PLEKHO2	pleckstrin homology domain containing O2
ENSG00000051128	LGG	-0.353255	HOMER3	homer scaffold protein 3
ENSG00000267727	LGG	-0.450312		novel transcript
ENSG00000224424	LGG	-0.457148	PRKAR2A-AS1	PRKAR2A antisense RNA 1
ENSG00000273456	LGG	-0.562788		novel transcript
ENSG00000198754	LGG	-0.617986	OXCT2	3-oxoacid CoA-transferase 2
ENSG00000259529	LGG	-0.643097		novel transcript
ENSG00000131944	LGG	-0.65415	FAAP24	FA core complex associated protein 24
ENSG00000251364	LGG	-0.656828		novel transcript, antisense to OLFML1
ENSG00000197753	LGG	-0.708032	LHFPL5	LHFPL tetraspan subfamily member 5
ENSG00000245317	LGG	-0.729231		novel transcript
ENSG00000105613	LGG	-0.756079	MAST1	microtubule associated serine/threonine kinase 1
ENSG00000259577	LGG	-0.794754	CERNA1	competing endogenous lncRNA 1 for miR-4707-5p and miR-4767
ENSG00000214860	LGG	-0.867764	EVPLL	envoplakin like
ENSG00000250012	LGG	-0.875326		novel transcript
ENSG00000250878	LGG	-0.877995	METTL21EP	methyltransferase like 21E, pseudogene
ENSG00000287742	LGG	-1.00086		novel transcript
ENSG00000272549	LGG	-1.0089	LINC02538	long intergenic non-protein coding RNA 2538
ENSG00000255970	LGG	-1.05694	LINC02421	long intergenic non-protein coding RNA 2421
ENSG00000226864	LGG	-1.05766	ATE1-AS1	ATE1 antisense RNA 1
ENSG00000272719	LGG	-1.07399		novel transcript, antisense to ACTB
ENSG00000230445	LGG	-1.07798	LRRC37A6P	leucine rich repeat containing 37 member A6, pseudogene
ENSG00000244380	LGG	-1.08921		novel transcript, antisense to TMA7
ENSG00000276409	LGG	-1.10962	CCL14	C-C motif chemokine ligand 14
ENSG00000105419	LGG	-1.16718	MEIS3	Meis homeobox 3
ENSG00000213759	LGG	-1.17433	UGT2B11	UDP glucuronosyltransferase family 2 member B11
ENSG00000267699	LGG	-1.19329		novel protein
ENSG00000143355	LGG	-1.2314	LHX9	LIM homeobox 9
ENSG00000205266	LGG	-1.33523	KRT17P5	keratin 17 pseudogene 5
ENSG00000066056	LGG	-1.40791	TIE1	tyrosine kinase with immunoglobulin like and EGF like domains 1
ENSG00000100302	LGG	-1.6069	RASD2	RASD family member 2

## Sheet: BIF-195-response
ensembl_gene_id	strain	logfc	hgnc_symbol	short_description
ENSG00000128271	BIF195	1.95981	ADORA2A	adenosine A2a receptor
ENSG00000285897	BIF195	1.78911		novel transcript
ENSG00000234883	BIF195	1.71646	MIR155HG	MIR155 host gene
ENSG00000268713	BIF195	1.63497		novel transcript
ENSG00000229672	BIF195	1.49068		novel transcript
ENSG00000267939	BIF195	1.34168		novel transcript
ENSG00000125538	BIF195	1.17906	IL1B	interleukin 1 beta
ENSG00000235947	BIF195	1.15466	EGOT	eosinophil granule ontogeny transcript
ENSG00000253824	BIF195	1.14573		novel transcript
ENSG00000260342	BIF195	1.13236		novel protein
ENSG00000285216	BIF195	1.0792		novel transcript
ENSG00000274818	BIF195	1.04937		novel transcript
ENSG00000007171	BIF195	1.02933	NOS2	nitric oxide synthase 2
ENSG00000198553	BIF195	1.02088	KCNRG	potassium channel regulator
ENSG00000280231	BIF195	1.01714		tec
ENSG00000105246	BIF195	0.988613	EBI3	Epstein-Barr virus induced 3
ENSG00000128849	BIF195	0.957914	CGNL1	cingulin like 1
ENSG00000214725	BIF195	0.937636	CDIPTOSP	CDIP transferase opposite strand, pseudogene
ENSG00000152253	BIF195	0.766934	SPC25	SPC25 component of NDC80 kinetochore complex
ENSG00000163808	BIF195	0.69884	KIF15	kinesin family member 15
ENSG00000268104	BIF195	0.68523	SLC6A14	solute carrier family 6 member 14
ENSG00000143476	BIF195	0.663835	DTL	denticleless E3 ubiquitin protein ligase homolog
ENSG00000123689	BIF195	0.652617	G0S2	G0/G1 switch 2
ENSG00000115604	BIF195	0.613744	IL18R1	interleukin 18 receptor 1
ENSG00000122861	BIF195	0.588044	PLAU	plasminogen activator, urokinase
ENSG00000253304	BIF195	0.547253	TMEM200B	transmembrane protein 200B
ENSG00000121966	BIF195	0.517883	CXCR4	C-X-C motif chemokine receptor 4
ENSG00000151725	BIF195	0.498883	CENPU	centromere protein U
ENSG00000171723	BIF195	0.492244	GPHN	gephyrin
ENSG00000184220	BIF195	0.467024	CMSS1	cms1 ribosomal small subunit homolog
ENSG00000237988	BIF195	0.438283	OR2I1P	olfactory receptor family 2 subfamily I member 1 pseudogene
ENSG00000146670	BIF195	0.425999	CDCA5	cell division cycle associated 5
ENSG00000124102	BIF195	0.415073	PI3	peptidase inhibitor 3
ENSG00000168496	BIF195	0.388391	FEN1	flap structure-specific endonuclease 1
ENSG00000145779	BIF195	0.384711	TNFAIP8	TNF alpha induced protein 8
ENSG00000100749	BIF195	0.381896	VRK1	VRK serine/threonine kinase 1
ENSG00000119397	BIF195	0.381266	CNTRL	centriolin
ENSG00000139318	BIF195	0.376287	DUSP6	dual specificity phosphatase 6
ENSG00000214708	BIF195	0.371584		novel transcript, antisense to RHOT1
ENSG00000169403	BIF195	0.367038	PTAFR	platelet activating factor receptor
ENSG00000101412	BIF195	0.36254	E2F1	E2F transcription factor 1
ENSG00000018699	BIF195	0.337902	TTC27	tetratricopeptide repeat domain 27
ENSG00000110328	BIF195	0.33162	GALNT18	polypeptide N-acetylgalactosaminyltransferase 18
ENSG00000130513	BIF195	0.325775	GDF15	growth differentiation factor 15
ENSG00000086200	BIF195	0.311127	IPO11	importin 11
ENSG00000263528	BIF195	0.294089	IKBKE	inhibitor of nuclear factor kappa B kinase subunit epsilon
ENSG00000150477	BIF195	0.285961	KIAA1328	KIAA1328
ENSG00000168393	BIF195	0.278179	DTYMK	deoxythymidylate kinase
ENSG00000119862	BIF195	0.275352	LGALSL	galectin like
ENSG00000070785	BIF195	0.274101	EIF2B3	eukaryotic translation initiation factor 2B subunit gamma
ENSG00000140471	BIF195	0.267034	LINS1	lines homolog 1
ENSG00000132196	BIF195	0.265731	HSD17B7	hydroxysteroid 17-beta dehydrogenase 7
ENSG00000116285	BIF195	0.259707	ERRFI1	ERBB receptor feedback inhibitor 1
ENSG00000123416	BIF195	0.256056	TUBA1B	tubulin alpha 1b
ENSG00000111912	BIF195	0.255945	NCOA7	nuclear receptor coactivator 7
ENSG00000112096	BIF195	0.254032	SOD2	superoxide dismutase 2
ENSG00000150977	BIF195	0.25353	RILPL2	Rab interacting lysosomal protein like 2
ENSG00000004897	BIF195	0.248578	CDC27	cell division cycle 27
ENSG00000164182	BIF195	0.247817	NDUFAF2	NADH:ubiquinone oxidoreductase complex assembly factor 2
ENSG00000164758	BIF195	0.242982	MED30	mediator complex subunit 30
ENSG00000008517	BIF195	0.242404	IL32	interleukin 32
ENSG00000177606	BIF195	0.240681	JUN	Jun proto-oncogene, AP-1 transcription factor subunit
ENSG00000120526	BIF195	0.233248	NUDCD1	NudC domain containing 1
ENSG00000111716	BIF195	0.229114	LDHB	lactate dehydrogenase B
ENSG00000121797	BIF195	0.223235	CCRL2	C-C motif chemokine receptor like 2
ENSG00000125845	BIF195	0.22209	BMP2	bone morphogenetic protein 2
ENSG00000171960	BIF195	0.221108	PPIH	peptidylprolyl isomerase H
ENSG00000101132	BIF195	0.219679	PFDN4	prefoldin subunit 4
ENSG00000116161	BIF195	0.216663	CACYBP	calcyclin binding protein
ENSG00000124207	BIF195	0.215979	CSE1L	chromosome segregation 1 like
ENSG00000159685	BIF195	0.212766	CHCHD6	coiled-coil-helix-coiled-coil-helix domain containing 6
ENSG00000076248	BIF195	0.210344	UNG	uracil DNA glycosylase
ENSG00000243678	BIF195	0.210119	NME2	NME/NM23 nucleoside diphosphate kinase 2
ENSG00000047410	BIF195	0.197058	TPR	translocated promoter region, nuclear basket protein
ENSG00000179833	BIF195	0.192133	SERTAD2	SERTA domain containing 2
ENSG00000163655	BIF195	0.186151	GMPS	guanine monophosphate synthase
ENSG00000108179	BIF195	0.185544	PPIF	peptidylprolyl isomerase F
ENSG00000169288	BIF195	0.185268	MRPL1	mitochondrial ribosomal protein L1
ENSG00000050344	BIF195	0.184899	NFE2L3	nuclear factor, erythroid 2 like 3
ENSG00000136720	BIF195	0.184077	HS6ST1	heparan sulfate 6-O-sulfotransferase 1
ENSG00000116874	BIF195	0.183876	WARS2	tryptophanyl tRNA synthetase 2, mitochondrial
ENSG00000116212	BIF195	0.183484	LRRC42	leucine rich repeat containing 42
ENSG00000144381	BIF195	0.183232	HSPD1	heat shock protein family D (Hsp60) member 1
ENSG00000115541	BIF195	0.183093	HSPE1	heat shock protein family E (Hsp10) member 1
ENSG00000286070	BIF195	0.180105	GGT1	gamma-glutamyltransferase 1
ENSG00000213551	BIF195	0.178638	DNAJC9	DnaJ heat shock protein family (Hsp40) member C9
ENSG00000258315	BIF195	0.178423	C17orf49	chromosome 17 open reading frame 49
ENSG00000145919	BIF195	0.176718	BOD1	biorientation of chromosomes in cell division 1
ENSG00000126261	BIF195	0.173688	UBA2	ubiquitin like modifier activating enzyme 2
ENSG00000110435	BIF195	0.172897	PDHX	pyruvate dehydrogenase complex component X
ENSG00000241343	BIF195	0.168677	RPL36A	ribosomal protein L36a
ENSG00000102172	BIF195	0.16693	SMS	spermine synthase
ENSG00000120727	BIF195	0.166172	PAIP2	poly(A) binding protein interacting protein 2
ENSG00000147604	BIF195	0.164923	RPL7	ribosomal protein L7
ENSG00000055208	BIF195	0.164401	TAB2	TGF-beta activated kinase 1 (MAP3K7) binding protein 2
ENSG00000122557	BIF195	0.161719	HERPUD2	HERPUD family member 2
ENSG00000096384	BIF195	0.16062	HSP90AB1	heat shock protein 90 alpha family class B member 1
ENSG00000147687	BIF195	0.158468	TATDN1	TatD DNase domain containing 1
ENSG00000149136	BIF195	0.150681	SSRP1	structure specific recognition protein 1
ENSG00000135486	BIF195	0.14905	HNRNPA1	heterogeneous nuclear ribonucleoprotein A1
ENSG00000188342	BIF195	0.146581	GTF2F2	general transcription factor IIF subunit 2
ENSG00000089009	BIF195	0.140907	RPL6	ribosomal protein L6
ENSG00000122026	BIF195	0.140281	RPL21	ribosomal protein L21
ENSG00000114942	BIF195	0.139991	EEF1B2	eukaryotic translation elongation factor 1 beta 2
ENSG00000145425	BIF195	0.13437	RPS3A	ribosomal protein S3A
ENSG00000173545	BIF195	0.134248	ZNF622	zinc finger protein 622
ENSG00000100316	BIF195	0.132996	RPL3	ribosomal protein L3
ENSG00000149100	BIF195	0.131697	EIF3M	eukaryotic translation initiation factor 3 subunit M
ENSG00000143947	BIF195	0.130411	RPS27A	ribosomal protein S27a
ENSG00000186468	BIF195	0.130205	RPS23	ribosomal protein S23
ENSG00000182774	BIF195	0.126663	RPS17	ribosomal protein S17
ENSG00000196531	BIF195	0.121925	NACA	nascent polypeptide associated complex subunit alpha
ENSG00000122406	BIF195	0.116412	RPL5	ribosomal protein L5
ENSG00000146731	BIF195	0.115604	CCT6A	chaperonin containing TCP1 subunit 6A
ENSG00000156261	BIF195	0.106679	CCT8	chaperonin containing TCP1 subunit 8
ENSG00000115649	BIF195	-0.102075	CNPPD1	cyclin Pas1/PHO80 domain containing 1
ENSG00000278311	BIF195	-0.120097	GGNBP2	gametogenetin binding protein 2
ENSG00000100124	BIF195	-0.135939	ANKRD54	ankyrin repeat domain 54
ENSG00000219481	BIF195	-0.138451	NBPF1	NBPF member 1
ENSG00000140320	BIF195	-0.149537	BAHD1	bromo adjacent homology domain containing 1
ENSG00000126107	BIF195	-0.157842	HECTD3	HECT domain E3 ubiquitin protein ligase 3
ENSG00000139718	BIF195	-0.158917	SETD1B	SET domain containing 1B, histone lysine methyltransferase
ENSG00000181751	BIF195	-0.159315	MACIR	macrophage immunometabolism regulator
ENSG00000249709	BIF195	-0.16281	ZNF564	zinc finger protein 564
ENSG00000182704	BIF195	-0.168498	TSKU	tsukushi, small leucine rich proteoglycan
ENSG00000177000	BIF195	-0.171702	MTHFR	methylenetetrahydrofolate reductase
ENSG00000253313	BIF195	-0.172994	C1orf210	chromosome 1 open reading frame 210
ENSG00000103067	BIF195	-0.17503	ESRP2	epithelial splicing regulatory protein 2
ENSG00000257702	BIF195	-0.190199	LBX2-AS1	LBX2 antisense RNA 1
ENSG00000262246	BIF195	-0.191542	CORO7	coronin 7
ENSG00000169635	BIF195	-0.19577	HIC2	HIC ZBTB transcriptional repressor 2
ENSG00000180787	BIF195	-0.206502	ZFP3	ZFP3 zinc finger protein
ENSG00000101191	BIF195	-0.209265	DIDO1	death inducer-obliterator 1
ENSG00000183718	BIF195	-0.21581	TRIM52	tripartite motif containing 52
ENSG00000196214	BIF195	-0.218032	ZNF766	zinc finger protein 766
ENSG00000114859	BIF195	-0.226502	CLCN2	chloride voltage-gated channel 2
ENSG00000274020	BIF195	-0.240944	LINC01138	long intergenic non-protein coding RNA 1138
ENSG00000260404	BIF195	-0.267024		general transcription factor IIi (GTF2I) pseudogene
ENSG00000277287	BIF195	-0.276699		novel transcript
ENSG00000034533	BIF195	-0.28007	ASTE1	asteroid homolog 1
ENSG00000174327	BIF195	-0.28371	SLC16A13	solute carrier family 16 member 13
ENSG00000270964	BIF195	-0.295587		novel transcript
ENSG00000180573	BIF195	-0.305971	H2AC6	H2A clustered histone 6
ENSG00000189120	BIF195	-0.310233	SP6	Sp6 transcription factor
ENSG00000216775	BIF195	-0.311665		heterogeneous nuclear ribonucleoprotein A/B (HNRNPAB) pseudogene
ENSG00000273084	BIF195	-0.313765		novel transcript
ENSG00000258708	BIF195	-0.316213	SLC25A21-AS1	SLC25A21 antisense RNA 1
ENSG00000135637	BIF195	-0.324753	CCDC142	coiled-coil domain containing 142
ENSG00000186446	BIF195	-0.33026	ZNF501	zinc finger protein 501
ENSG00000285796	BIF195	-0.330474		novel transcript
ENSG00000247400	BIF195	-0.338858	DNAJC3-DT	DNAJC3 divergent transcript
ENSG00000197062	BIF195	-0.344376	ZSCAN26	zinc finger and SCAN domain containing 26
ENSG00000180938	BIF195	-0.344841	ZNF572	zinc finger protein 572
ENSG00000184678	BIF195	-0.35184	H2BC21	H2B clustered histone 21
ENSG00000270276	BIF195	-0.353729	H4C15	H4 clustered histone 15
ENSG00000203709	BIF195	-0.354941	MIR29B2CHG	MIR29B2 and MIR29C host gene
ENSG00000119922	BIF195	-0.359907	IFIT2	interferon induced protein with tetratricopeptide repeats 2
ENSG00000279861	BIF195	-0.374068		TEC
ENSG00000235027	BIF195	-0.379073		novel transcript
ENSG00000280187	BIF195	-0.383355		TEC
ENSG00000152454	BIF195	-0.396025	ZNF256	zinc finger protein 256
ENSG00000147912	BIF195	-0.408199	FBXO10	F-box protein 10
ENSG00000260641	BIF195	-0.412679		novel transcript, antisense TSPAN5
ENSG00000257135	BIF195	-0.416405	ODC1-DT	ODC1 divergent transcript
ENSG00000163611	BIF195	-0.418661	SPICE1	spindle and centriole associated protein 1
ENSG00000007516	BIF195	-0.429135	BAIAP3	BAI1 associated protein 3
ENSG00000255559	BIF195	-0.442027	ZNF252P-AS1	ZNF252P antisense RNA 1
ENSG00000272501	BIF195	-0.461861		novel transcript, antisense to HCG27
ENSG00000260805	BIF195	-0.482416		novel transcript
ENSG00000250608	BIF195	-0.487778		novel transcript
ENSG00000278828	BIF195	-0.491207	H3C10	H3 clustered histone 10
ENSG00000230650	BIF195	-0.512886		zinc finger protein 532 (ZNF532) pseudogene
ENSG00000234975	BIF195	-0.516851	FTH1P2	ferritin heavy chain 1 pseudogene 2
ENSG00000237840	BIF195	-0.522361	FAM21FP	family with sequence similarity 21 member F, pseudogene
ENSG00000275437	BIF195	-0.525807		novel transcript, sense intronic to CABLES2
ENSG00000260018	BIF195	-0.526604		novel transcript, antisense to MBTPS1
ENSG00000236499	BIF195	-0.529128	LINC00896	long intergenic non-protein coding RNA 896
ENSG00000215068	BIF195	-0.548042		novel transcript, antisense to ANXA2R
ENSG00000235703	BIF195	-0.549804	LINC00894	long intergenic non-protein coding RNA 894
ENSG00000255929	BIF195	-0.574961		novel transcript
ENSG00000203814	BIF195	-0.586364	H2BC18	H2B clustered histone 18
ENSG00000197837	BIF195	-0.586753	H4-16	H4 histone 16
ENSG00000271151	BIF195	-0.639783		novel transcript
ENSG00000261251	BIF195	-0.654582		novel transcript, antisense to EFCAB6
ENSG00000246203	BIF195	-0.657101		novel pseudogene
ENSG00000268670	BIF195	-0.662273		novel transcript, sense intronic to ZBTB7A
ENSG00000225092	BIF195	-0.663845		novel transcript
ENSG00000183092	BIF195	-0.666143	BEGAIN	brain enriched guanylate kinase associated
ENSG00000273387	BIF195	-0.698796		novel transcript, antisense to SMTN
ENSG00000269473	BIF195	-0.726705		novel transcript
ENSG00000255690	BIF195	-0.728572	TRIL	TLR4 interactor with leucine rich repeats
ENSG00000278611	BIF195	-0.750124	ZNF426-DT	ZNF426 divergent transcript
ENSG00000227536	BIF195	-0.754924	SOCS5P4	suppressor of cytokine signaling 5 pseudogene 4
ENSG00000273137	BIF195	-0.770712		novel transcript, antisense to SELO
ENSG00000262728	BIF195	-0.783995		novel transcript, antisense to GOLGA8N
ENSG00000279838	BIF195	-0.792255		TEC
ENSG00000171450	BIF195	-0.828688	CDK5R2	cyclin dependent kinase 5 regulatory subunit 2
ENSG00000235527	BIF195	-0.829629	HIPK1-AS1	HIPK1 antisense RNA 1
ENSG00000249846	BIF195	-0.830244	LINC02021	long intergenic non-protein coding RNA 2021
ENSG00000243224	BIF195	-0.844569		novel transcript, antisense to TWF2
ENSG00000260625	BIF195	-0.850999		novel transcript, antisense to C16orf58
ENSG00000253203	BIF195	-0.87167	GUSBP3	GUSB pseudogene 3
ENSG00000279943	BIF195	-0.881719		novel transcript
ENSG00000183929	BIF195	-0.883927	DUSP5P1	dual specificity phosphatase 5 pseudogene 1
ENSG00000272948	BIF195	-0.888786		novel transcript, antisense to DSCR3
ENSG00000245156	BIF195	-0.975087		novel transcript
ENSG00000276957	BIF195	-0.975706		novel transcript
ENSG00000234143	BIF195	-1.02764	UGT1A13P	UDP glucuronosyltransferase family 1 member A13, pseudogene
ENSG00000241030	BIF195	-1.06391	RPL29P24	ribosomal protein L29 pseudogene 24
ENSG00000255571	BIF195	-1.06967	MIR9-3HG	MIR9-3 host gene
ENSG00000272050	BIF195	-1.07314		novel transcript
ENSG00000285458	BIF195	-1.08007		novel protein
ENSG00000262172	BIF195	-1.08372		novel transcript
ENSG00000230225	BIF195	-1.08704	MTND5P14	MT-ND5 pseudogene 14
ENSG00000124575	BIF195	-1.09974	H1-3	H1.3 linker histone, cluster member
ENSG00000264058	BIF195	-1.11601		novel transcript
ENSG00000185186	BIF195	-1.11817	LINC00313	long intergenic non-protein coding RNA 313
ENSG00000248449	BIF195	-1.12859	PCDHGB8P	protocadherin gamma subfamily B, 8 pseudogene
ENSG00000275221	BIF195	-1.15081	H2AC15	H2A clustered histone 15
ENSG00000270728	BIF195	-1.15974		synaptonemal complex protein 3 (SYCP3) pseudogene
ENSG00000138061	BIF195	-1.17025	CYP1B1	cytochrome P450 family 1 subfamily B member 1
ENSG00000277159	BIF195	-1.1758		novel transcript
ENSG00000239445	BIF195	-1.22619	ST3GAL6-AS1	ST3GAL6 antisense RNA 1
ENSG00000224965	BIF195	-1.23208	LINC02586	long intergenic non-protein coding RNA 2586
ENSG00000185271	BIF195	-1.23797	KLHL33	kelch like family member 33
ENSG00000260464	BIF195	-1.24881		novel transcript
ENSG00000258317	BIF195	-1.24932		novel transcript, antisense to ZC3H10 and ESYT1
ENSG00000132259	BIF195	-1.26145	CNGA4	cyclic nucleotide gated channel subunit alpha 4
ENSG00000224790	BIF195	-1.31163		novel transcript
ENSG00000224415	BIF195	-1.32189		ribosomal protein L19 (RPL19) pseudogene
ENSG00000229950	BIF195	-1.34682	TFAP2A-AS1	TFAP2A antisense RNA 1
ENSG00000287566	BIF195	-1.36629		novel transcript
ENSG00000262202	BIF195	-1.37142		novel transcript
ENSG00000163157	BIF195	-1.41097	TMOD4	tropomodulin 4
ENSG00000262454	BIF195	-1.41756	MIR193BHG	MIR193B host gene
ENSG00000260093	BIF195	-1.42657		novel transcript, antisense to MSRA
ENSG00000279164	BIF195	-1.46501		TEC
ENSG00000205639	BIF195	-1.56668	MFSD2B	major facilitator superfamily domain containing 2B
ENSG00000065413	BIF195	-1.6107	ANKRD44	ankyrin repeat domain 44
